# Supplementary material for: Transcriptome and Metabolomics Analysis Reveal the Effects of Red and Blue Light on the Physiology and Primary Medicinal Components (Liquiritin and Glycyrrhizic Acid) of Glycyrrhiza uralensis Seedlings
Source: Int J Mol Sci. 2025 May 13;26(10):4641. doi: 10.3390/ijms26104641 (PMC12110894; doi:10.3390/ijms26104641)
Supplement: Supplementary file 1 [file ijms-26-04641-s001.zip › Table S1.xlsx]

## Sheet: Table S1A
Table S1A The DEMs of R vs CK.
Index	Compounds	Class I	Class II	Formula	Level	CAS	R-1	R-2	R-3	CK-1	CK-2	CK-3	VIP	P-value	FDR	Fold_Change	Log2FC	Type
Wbtp004961	1,2,4,5-tetrahydroxy-7-(hydroxymethyl)anthracene-9,10-dione	Flavonoids	Other Flavonoids	C15H10O7	3	-	1.60889e+07	2.80476e+07	1.14818e+07	6.56424e+06	1.13373e+07	3.40059e+06	1.70695	0.131965	0.977662	2.61093	1.38456	down
Hmbn005951	1,3-O-Di-p-Coumaroylglycerol	Phenolic acids	Phenolic acids	C21H20O7	3	-	90134.4	117038	23691	26003.3	36970.2	36113.9	1.27732	0.25302	0.977662	2.32989	1.22026	down
Wbtp010422	1,3-dihydroxy-7-methoxy-2,8-bis(3-methylbut-2-en-1-yl)xanthen-9-one	Flavonoids	Other Flavonoids	C24H26O5	3	-	264030	63360.7	24823.9	37791	33600.7	38578.6	1.02295	0.389901	0.977662	3.20281	1.67934	down
Wbtn011825	1,6-dihydroxy-3,7-dimethoxy-2-(3-methylbut-2-en-1-yl)xanthen-9-one	Flavonoids	Other Flavonoids	C20H20O6	3	-	744376	446491	691095	378589	293042	216856	1.82794	0.0493159	0.977662	2.11817	1.08282	down
Lmsn004690	1-O-Caffeoyl-3-O-galloyl-4,6-(S)-HHDP-β-D-glucose	Phenolic acids	Phenolic acids	C36H28O21	3	-	11142.1	12851.9	5050.08	6058.07	1502.54	4518.43	1.45562	0.124487	0.977662	2.4045	1.26574	down
Zmhn002422	1-O-Feruloyl-β-D-glucose*	Phenolic acids	Phenolic acids	C16H20O9	3	7196-71-6	141445	173634	99354.6	347280	362441	159619	1.65585	0.1351	0.977662	0.476723	-1.06878	up
pmc0066	2'-Deoxyinosine-5'-monophosphate	Nucleotides and derivatives	Nucleotides and derivatives	C10H13N4O7P	3	3393-18-8	483312	72401.6	270569	5.42231e+06	3.87065e+06	1.56894e+06	2.02247	0.0944894	0.977662	0.0760716	-3.7165	up
MWSmce394	2,3,19-Trihydroxyurs-12-en-28-oic acid (Tormentic acid)*	Terpenoids	Triterpene	C30H48O5	3	13850-16-3	16218.1	89729.3	124612	31118.2	40419.2	10086.7	1.09933	0.256824	0.977662	2.82465	1.49807	down
pmn001426	2,3,19-trihydroxyurs-12-en-28-oic acid (Euscaphic acid)*	Terpenoids	Triterpene	C30H48O5	3	53155-25-2	13682.9	75325.9	144071	27038.3	43410.8	3642.88	1.07569	0.2926	0.977662	3.14582	1.65344	down
Ladp013187	2,3-Dihydroauriculatin	Flavonoids	Isoflavones	C25H26O6	3	105594-10-3	1.34788e+06	1.3477e+06	2.93503e+06	748594	772905	975766	1.76971	0.185051	0.977662	2.25471	1.17294	down
Lmbn005172	2,6-Dimethoxybenzaldehyde*	Others	Aldehyde compounds	C9H10O3	3	3392-97-0	173550	128597	106023	137910	21706.2	36634.9	1.37108	0.185065	0.977662	2.07983	1.05647	down
Lmmn003088	2,6-Dimethoxyhydroquinone-1-O-glucoside	Others	Others	C14H20O9	3	-	39705.9	51152.3	21321.9	107975	29584.8	96349.2	1.27533	0.233099	0.977662	0.479589	-1.06013	up
mws0863	2-Deoxyribose-5'-phosphate	Nucleotides and derivatives	Nucleotides and derivatives	C5H11O7P	3	102916-66-5	231246	168678	105798	54006	57286.9	117494	1.73959	0.108671	0.977662	2.21044	1.14434	down
HJN093	2-O-Salicyl-6-O-Galloyl-D-Glucose	Phenolic acids	Phenolic acids	C20H20O12	3	-	76453.4	79426.7	43433.7	222524	112215	72894.5	1.49447	0.25791	0.977662	0.488954	-1.03223	up
Zjgp101317	22-acetoxyl-glycyrrhizin	Terpenoids	Triterpene Saponin	C44H64O17	1	-	2.90268e+06	6.12867e+06	3.67744e+06	3.53682e+07	6.88543e+06	5.99657e+06	1.51913	0.344067	0.977662	0.263394	-1.92471	up
Hmhn007817	2α,3α-Dihydroxyursolic acid*	Terpenoids	Triterpene	C30H48O5	3	-	17684.9	73520.9	139044	26807.6	44565.5	9514.81	1.13778	0.289331	0.977662	2.84653	1.5092	down
mws0346	3-(3-Hydroxyphenyl)-propionic acid	Phenolic acids	Phenolic acids	C9H10O3	3	621-54-5	25464.7	32209.2	23110.9	12142.2	10075.1	14991.4	2.07002	0.0177708	0.977662	2.17113	1.11845	down
pme2914	3-Hydroxy-3-methylpentane-1,5-dioic acid	Amino acids and derivatives	Amino acids and derivatives	C6H10O5	1	503-49-1	8.74955e+07	1.39817e+07	6.49702e+06	5.91026e+06	6.48428e+06	1.04234e+07	1.19703	0.386589	0.977662	4.73199	2.24245	down
pmn001690	3-Hydroxy-4-isopropylbenzylalcohol-3-O-glucoside	Phenolic acids	Phenolic acids	C16H24O7	3	-	168933	167205	126404	92531.4	76413.4	59819	1.99466	0.0131459	0.977662	2.02192	1.01573	down
pme0309	3-O-Methylgallic Acid*	Phenolic acids	Phenolic acids	C8H8O5	3	3934-84-7	91303.3	161016	151692	32116.2	66214.4	44804.2	2.0116	0.0406265	0.977662	2.82259	1.49702	down
mws4119	4'-O-Methylglabridin	Flavonoids	Other Flavonoids	C21H22O4	3	68978-09-6	146214	211294	202795	531249	194198	421401	1.62992	0.183416	0.977662	0.488558	-1.0334	up
Zmcn005156	4,5-O-Dicaffeoylquinic Acid Methyl Ester	Phenolic acids	Phenolic acids	C26H26O12	3	188742-80-5	167252	396014	194747	118227	142858	76415.3	1.71642	0.185075	0.977662	2.24596	1.16733	down
Zbqp003444	4-amino-5-oxo-5-(pentylamino)pentanoic acid	Amino acids and derivatives	Amino acids and derivatives	C10H20N2O3	1	-	86126.3	23972.5	9802.05	118684	157964	45572.1	1.42908	0.178155	0.977662	0.372109	-1.4262	up
MWS2673	5,6-DiHETrE[(±)5,6-dihydroxy-8Z,11Z,14Z-eicosatrienoic acid]	Lipids	Free fatty acids	C20H34O4	3	213382-49-1	27001.6	275323	115133	580619	213441	545701	1.54611	0.102628	0.977662	0.311591	-1.68227	up
pmb2673	6-Hydroxydopaquinone	Amino acids and derivatives	Amino acids and derivatives	C9H9NO5	3	135791-48-9	65159.7	40208.2	69846.2	98196.6	122208	134832	1.93826	0.0139145	0.977662	0.493232	-1.01966	up
Zbbn005842	7,4'-Dihydroxyflavone	Flavonoids	Flavones	C15H10O4	1	2196-14-7	779513	1.95953e+06	776254	2.44673e+06	862694	3.75872e+06	1.13569	0.294989	0.977662	0.497344	-1.00768	up
pmn001694	9,10,13-Trihydroxy-11-Octadecenoic Acid	Lipids	Free fatty acids	C18H34O5	1	29907-57-1	93850.8	316538	195133	56977.1	179512	63298.9	1.37241	0.262402	0.977662	2.01983	1.01424	down
pmn001691	9,12,13-Trihydroxy-10,15-octadecadienoic acid	Lipids	Free fatty acids	C18H32O5	1	-	10890.7	36568.2	36840.9	2708.58	32116.5	4276.72	1.36908	0.306936	0.977662	2.15591	1.1083	down
Zmjn001030	Adenosine 2'-Phosphate	Nucleotides and derivatives	Nucleotides and derivatives	C10H14N5O7P	3	130-49-4	318817	688443	304955	104960	192788	94777	1.96014	0.127521	0.977662	3.34301	1.74115	down
mws4176	Ala-Phe	Amino acids and derivatives	Amino acids and derivatives	C12H16N2O3	3	3061-90-3	144929	141997	256483	190301	230868	774252	1.16225	0.367593	0.977662	0.454576	-1.13741	up
mws0072	Apigenin-5-O-glucoside	Flavonoids	Flavones	C21H20O10	3	28757-27-9	5.77854e+06	967742	2.38194e+06	6.23092e+06	4.73879e+06	1.15419e+07	1.53361	0.159012	0.977662	0.40549	-1.30226	up
Lmtp002942	Apigenin-6,8-di-C-arabinoside*	Flavonoids	Flavones	C25H26O13	1	-	1.92367e+06	3.14066e+06	1.08315e+06	1.01544e+07	1.70618e+06	3.42733e+06	1.23013	0.358639	0.977662	0.402112	-1.31433	up
Lmtp002822	Apigenin-6-C-arabinoside-8-C-xyloside*	Flavonoids	Flavones	C25H26O13	1	-	2.11412e+06	3.43073e+06	1.03446e+06	1.09899e+07	1.88637e+06	2.69296e+06	1.10501	0.412585	0.977662	0.422585	-1.24269	up
pmp000821	Artonin E2	Flavonoids	Other Flavonoids	C25H24O6	3	-	121427	138326	179390	45512.5	53524.9	23535.5	2.02319	0.012095	0.977662	3.58271	1.84105	down
MW0145917	Asn-Trp-His	Amino acids and derivatives	Amino acids and derivatives	C21H25N7O5	3	-	2.2743e+06	1.98328e+06	1.43152e+06	983314	606383	1.05706e+06	1.89636	0.0344792	0.977662	2.14946	1.10398	down
MW0146294	Asp-Tyr-Asn	Amino acids and derivatives	Amino acids and derivatives	C17H22N4O8	3	-	5.54853e+06	1.84418e+06	1.41875e+06	1.88867e+06	767263	279167	1.37173	0.270976	0.977662	3.0021	1.58597	down
mws1629	Aucubin	Terpenoids	Sesquiterpenoids	C15H22O9	3	479-98-1	94481.9	59828.3	25077.9	171587	99077	108543	1.58997	0.0940753	0.977662	0.473061	-1.0799	up
MWSHY0138	Bavachinin	Flavonoids	Flavanones	C21H22O4	3	19879-30-2	65878.2	75840.9	110544	111306	313119	144381	1.54407	0.229999	0.977662	0.443497	-1.173	up
Lacp004368	Blumenol B malonyl Glucoside	Terpenoids	Sesquiterpenoids	C22H34O11	3	-	129845	50866.2	71487.7	785377	483555	68947.6	1.49315	0.222339	0.977662	0.188507	-2.40731	up
Laxp005049	Bracteatin	Flavonoids	Other Flavonoids	C15H10O7	3	3260-50-2	1.32354e+07	2.36035e+07	1.33855e+07	7.28166e+06	1.06794e+07	3.49701e+06	1.71697	0.0890043	0.977662	2.34059	1.22687	down
Lasp008178	Butesdonwerin B	Flavonoids	Isoflavones	C27H24O9	3	-	37503.7	46592.5	36324.3	99140.9	31252.5	157429	1.3039	0.265007	0.977662	0.418385	-1.2571	up
mws2212	Caffeic acid	Phenolic acids	Phenolic acids	C9H8O4	1	331-39-5	3.02986e+07	8.1251e+06	6.44155e+06	4.86011e+06	9.34746e+06	1.99292e+06	1.3005	0.339591	0.977662	2.76937	1.46956	down
Zmcp002924	Cyanidin-3-O-(2''-O-glucosyl)glucoside	Flavonoids	Anthocyanidins	C27H31O16+	2	38820-68-7	127885	2886.56	36682.3	168104	91485.6	90164.2	1.30923	0.259597	0.977662	0.478777	-1.06257	up
Ladp010765	Cyclochandalone	Flavonoids	Isoflavones	C25H24O5	3	-	1.63791e+07	1.15637e+07	2.2256e+07	2.35768e+06	5.38977e+06	3.43789e+06	2.07641	0.0432521	0.977662	4.48792	2.16605	down
ML10181668	Cycloleucine	Amino acids and derivatives	Amino acids and derivatives	C6H11NO2	1	52-52-8	346821	652076	1.07499e+06	9.07319e+06	2.17667e+06	3.52129e+06	1.98781	0.181648	0.977662	0.140401	-2.83237	up
ML10180524	Cytarabine	Nucleotides and derivatives	Nucleotides and derivatives	C9H13N3O5	1	147-94-4	3.0211e+06	3.32575e+06	3.03753e+06	945347	2.33233e+06	1.03339e+06	1.89976	0.0576174	0.977662	2.17681	1.12222	down
mws1346	DL-2-Aminoadipic acid	Alkaloids	Alkaloids	C6H11NO4	3	542-32-5	581096	430121	1.25228e+06	169342	102297	352319	1.75572	0.154612	0.977662	3.62765	1.85903	down
Zbsp005733	Daidzein*	Flavonoids	Isoflavones	C15H10O4	1	486-66-8	2.77275e+06	4.19633e+06	2.1948e+06	5.85752e+06	2.14254e+06	1.25515e+07	1.08181	0.338226	0.977662	0.445896	-1.16522	up
Lagp002372	Daidzein-4',7-Diglucoside	Flavonoids	Isoflavones	C27H30O14	1	-	2.70365e+06	1.32019e+06	1.80234e+06	1.13052e+07	6.01209e+06	1.08844e+06	1.16245	0.290181	0.977662	0.316542	-1.65953	up
Cmsp004086	Dihydrokaempferide	Flavonoids	Flavanonols	C16H14O6	2	137225-59-3	2.07793e+07	2.57054e+07	1.10557e+07	5.60355e+06	1.06422e+07	4.77959e+06	1.86613	0.0893228	0.977662	2.73672	1.45245	down
mws0058	Diosmetin (5,7,3'-Trihydroxy-4'-methoxyflavone)*	Flavonoids	Flavones	C16H12O6	3	520-34-3	3.36632e+07	2.57236e+07	12945516	1.82461e+07	7.78952e+06	5.74166e+06	1.48136	0.144758	0.977662	2.27623	1.18664	down
Zmhn003059	Emodin-1-methyl ether	Quinones	Anthraquinone	C16H12O5	3	-	1.73907e+06	3.20389e+06	771070	1.0236e+06	604567	491514	1.51264	0.228588	0.977662	2.6957	1.43066	down
mws1397	Epicatechin gallate*	Flavonoids	Flavanols	C22H18O10	3	1257-08-5	27511.7	16947.5	16309.9	68250.7	31327.6	32178.7	1.78214	0.184013	0.977662	0.461221	-1.11647	up
mws1013	Esculetin (6,7-Dihydroxycoumarin)	Lignans and Coumarins	Coumarins	C9H6O4	1	305-01-1	2.44653e+06	913134	612560	608422	886639	192310	1.25443	0.311439	0.977662	2.35409	1.23517	down
Lajp003377	Fisetinidol-(4α,6)-gallocatechin	Flavonoids	Flavanols	C30H26O12	3	1262536-83-3	468978	353988	398562	2.10631e+06	1.2025e+06	995027	2.10865	0.0934395	0.977662	0.283823	-1.81693	up
Zbqp010816	Flemiphilippinin A	Flavonoids	Isoflavones	C30H32O6	3	140366-64-9	39349.9	80723.9	69193.6	23106.1	39244.4	25333.1	1.84186	0.0954842	0.977662	2.15853	1.11005	down
Wayn002532	Gallic acid-1-O-xyloside	Phenolic acids	Phenolic acids	C12H14O9	1	-	4.75017e+06	3.55949e+06	2.80225e+06	2.07937e+06	1.07259e+06	691162	1.81911	0.0299528	0.977662	2.89138	1.53176	down
MW0149678	Gln-Glu-Gln	Amino acids and derivatives	Amino acids and derivatives	C15H25N5O8	3	-	660750	191208	777984	377031	140564	79324	1.29884	0.186282	0.977662	2.73059	1.44921	down
MWS201465	Glu-Phe	Amino acids and derivatives	Amino acids and derivatives	C14H18N2O5	1	20556-22-3	160378	193784	337453	224861	389360	1.61395e+06	1.19558	0.362767	0.977662	0.310396	-1.68782	up
Hmtn001302	Glucosyloxybenzoic acid	Phenolic acids	Phenolic acids	C13H16O8	3	-	1.42901e+06	1.92079e+06	724409	980383	210491	408802	1.49223	0.129533	0.977662	2.54689	1.34874	down
MW0150330	Gly-Asp-Ser	Amino acids and derivatives	Amino acids and derivatives	C9H15N3O7	3	-	308314	538497	252824	239577	106566	103408	1.70332	0.115142	0.977662	2.44607	1.29047	down
mws5041	Gly-Ile*	Amino acids and derivatives	Amino acids and derivatives	C8H16N2O3	3	19461-38-2	189452	231050	281966	284506	363117	1.10713e+06	1.38343	0.312243	0.977662	0.400323	-1.32076	up
MWS4296	Gly-Phe	Amino acids and derivatives	Amino acids and derivatives	C11H14N2O3	1	3321-03-7	158697	419211	492863	570365	751284	1.66532e+06	1.57414	0.193293	0.977662	0.358481	-1.48003	up
MWS20645	Gly-Tyr*	Amino acids and derivatives	Amino acids and derivatives	C11H14N2O4	3	658-79-7	151634	174052	214704	210170	282781	760531	1.38523	0.301893	0.977662	0.431112	-1.21387	up
Lmmp001947	Gossypetin-3-O-glucoside	Flavonoids	Flavonols	C21H20O13	3	-	3.0769e+06	905781	551537	1.08294e+06	460748	361714	1.05339	0.384001	0.977662	2.37967	1.25076	down
mws0609	Guanosine 3',5'-cyclic monophosphate	Nucleotides and derivatives	Nucleotides and derivatives	C10H12N5O7P	1	7665-99-8	560887	263785	339484	953325	728179	757094	1.9344	0.0221387	0.977662	0.477387	-1.06677	up
Hamp011640	Hexadecanamide	Alkaloids	Alkaloids	C16H33NO	1	629-54-9	906835	640213	808699	214708	662753	257705	1.73887	0.0849638	0.977662	2.07524	1.05328	down
MW0150999	His-Leu-Thr	Amino acids and derivatives	Amino acids and derivatives	C16H27N5O5	3	-	4.21469e+06	3.64051e+06	1.92732e+06	2.35148e+06	1.4039e+06	935348	1.55444	0.116929	0.977662	2.0855	1.06039	down
MW0151045	His-Phe-His	Amino acids and derivatives	Amino acids and derivatives	C21H25N7O4	3	-	7.17564e+07	6.8254e+07	5.51345e+07	4.53326e+07	2.62498e+07	2.59218e+07	1.87149	0.0181366	0.977662	2.0014	1.00101	down
mws4116	Hispaglabridin A	Flavonoids	Isoflavones	C25H28O4	3	68978-03-0	149197	183718	128619	353998	687342	217603	1.71361	0.19564	0.977662	0.366605	-1.4477	up
mws4115	Hispaglabridin B	Flavonoids	Isoflavones	C25H26O4	3	68978-02-9	317935	401378	743353	99240.1	183882	419534	1.49633	0.198242	0.977662	2.08162	1.05771	down
Wafn003070	Hydroxyferulic acid glucoside	Phenolic acids	Phenolic acids	C16H20O10	3	-	313239	198077	397950	4706.54	119849	310284	1.30332	0.22222	0.977662	2.09104	1.06422	down
MWSslk199	Icaritin	Flavonoids	Flavonols	C21H20O6	3	118525-40-9	3.09456e+06	1.63518e+06	1.12811e+06	1.02345e+06	701064	627456	1.70986	0.181605	0.977662	2.49061	1.3165	down
Zbqp003165	Ile-Trp	Amino acids and derivatives	Amino acids and derivatives	C17H23N3O3	1	13589-06-5	191632	169787	382558	265303	295183	1.33559e+06	1.1256	0.389372	0.977662	0.392377	-1.34969	up
Zbdp011518	Isolaxifolin	Flavonoids	Other Flavonoids	C25H24O5	3	144049-82-1	1.64875e+07	1.19048e+07	2.16204e+07	2.32969e+06	5.87368e+06	3.54096e+06	2.06371	0.0328286	0.977662	4.25846	2.09033	down
pmb0964	Isopentenyladenine-7-N-glucoside	Nucleotides and derivatives	Nucleotides and derivatives	C16H23N5O5	3	-	4.02882e+06	4.63238e+06	3.07973e+06	2.24619e+06	1.30511e+06	635163	1.78462	0.0179712	0.977662	2.8045	1.48775	down
Li512111	Isorhamnetin-3-O-(6''-acetylglucoside)	Flavonoids	Flavonols	C24H24O13	3	-	219126	154788	105952	411616	387695	171807	1.55968	0.152647	0.977662	0.494138	-1.01701	up
Zbjn007174	Kaempferol-3-O-(2''-p-Coumaroyl)glucoside	Flavonoids	Flavonols	C30H26O13	3	137018-32-7	208114	66581.7	31680.4	51968.3	33094.4	43145.6	1.01271	0.385699	0.977662	2.38968	1.25682	down
mws4105	Kanzonol W	Lignans and Coumarins	Coumarins	C20H16O5	3	184584-82-5	30089	947397	2.60016e+06	1.35968e+06	2.28649e+06	4.10139e+06	1.14055	0.275932	0.977662	0.461776	-1.11473	up
Zbdp010681	Karanjachromene	Flavonoids	Other Flavonoids	C21H18O4	3	38070-93-8	6989.81	54682.9	60642.9	13965.6	3429.44	26296.8	1.00056	0.259255	0.977662	2.79951	1.48518	down
Lmcp000282	L-Carnitine	Alkaloids	Alkaloids	C7H15NO3	3	541-15-1	1.17832e+06	9.92852e+06	1.24573e+06	603054	1.34408e+06	1.66346e+06	1.11926	0.421713	0.977662	3.42119	1.7745	down
pme2890	L-Homocystine	Amino acids and derivatives	Amino acids and derivatives	C8H16N2O4S2	3	626-72-2	777.422	28897.8	23589.3	22256.2	35615.2	52533.4	1.10994	0.196269	0.977662	0.482447	-1.05156	up
Lmbp000123	L-Homomethionine	Amino acids and derivatives	Amino acids and derivatives	C6H13NO2S	3	25148-30-5	829334	849425	2.80167e+06	124358	396470	790745	1.59404	0.243349	0.977662	3.41608	1.77234	down
MWS0811	L-Pipecolic Acid	Organic acids	Organic acids	C6H11NO2	1	3105-95-1	253559	335659	590965	6.05989e+06	1.60215e+06	3.72374e+06	2.0868	0.117431	0.977662	0.103654	-3.27015	up
Zmdp002216	L-γ-Glutamyl-L-leucine	Amino acids and derivatives	Amino acids and derivatives	C11H20N2O5	1	2566-39-4	129434	117188	163842	154198	249828	838182	1.35336	0.324092	0.977662	0.330431	-1.59758	up
Lcsp001861	Leu-Pro	Amino acids and derivatives	Amino acids and derivatives	C11H20N2O3	1	-	496290	598209	975453	693856	1.11714e+06	3.50357e+06	1.22782	0.341266	0.977662	0.389486	-1.36036	up
Lcsp003035	Leu-Trp	Amino acids and derivatives	Amino acids and derivatives	C17H23N3O3	3	5156-22-9	38277.3	46377.6	44951.7	44525.9	45648.4	205398	1.00047	0.409333	0.977662	0.438494	-1.18937	up
mws4061	Licochalcone A	Flavonoids	Chalcones	C21H22O4	1	58749-22-7	1.29578e+06	1.33565e+07	7.38353e+06	2.05014e+07	6.51814e+06	1.80441e+07	1.18564	0.24115	0.977662	0.488993	-1.03212	up
MWSHY0200	Licoflavonol	Flavonoids	Flavonols	C20H18O6	1	60197-60-6	169723	1.06629e+06	971379	242911	261064	70120.3	1.40456	0.191328	0.977662	3.84499	1.94298	down
MWSHY0016	Luteolin-6-C-glucoside (Isoorientin)	Flavonoids	Flavones	C21H20O11	3	4261-42-1	10619.7	39747.4	15000.7	13395.8	1528.92	6887.14	1.36147	0.245991	0.977662	2.9969	1.58347	down
MWS201403	Lys-Ala	Amino acids and derivatives	Amino acids and derivatives	C9H19N3O3	3	17043-71-9	576277	961797	874490	673009	1.24235e+06	3.39873e+06	1.03395	0.363977	0.977662	0.453994	-1.13925	up
MW0107988	Lys-Ala-Ala	Amino acids and derivatives	Amino acids and derivatives	C12H24N4O4	3	33755-56-5	2.29999e+07	13100390	1.76254e+07	5.56369e+07	29147732	3.48022e+07	1.93961	0.0993517	0.977662	0.449261	-1.15437	up
Lmhp008718	LysoPC 17:2	Lipids	LPC	C25H48NO7P	3	-	65912.1	11950	46935.1	202734	45209.9	50528	1.25318	0.380605	0.977662	0.41812	-1.25801	up
Lmhp010190	LysoPC 18:1(2n isomer)	Lipids	LPC	C26H52NO7P	1	-	826607	301099	329347	3.00615e+06	713796	442837	1.27521	0.383161	0.977662	0.350019	-1.51449	up
pmp001273	LysoPC 18:2	Lipids	LPC	C26H50NO7P	1	-	5.38176e+06	4.64652e+06	4.84696e+06	2.17232e+07	6.02083e+06	5.94394e+06	1.41209	0.354496	0.977662	0.441559	-1.17932	up
pmp001251	LysoPC 18:2(2n isomer)	Lipids	LPC	C26H50NO7P	1	-	1.32514e+07	5.3413e+06	8.41304e+06	5.20509e+07	1.27006e+07	1.18207e+07	1.48106	0.338547	0.977662	0.352683	-1.50356	up
pmb0854	LysoPC 18:3	Lipids	LPC	C26H48NO7P	2	-	1.07202e+06	817200	1.11928e+06	4.82632e+06	1.27795e+06	1.28611e+06	1.47627	0.34168	0.977662	0.407084	-1.2966	up
pmb0865	LysoPC 18:3(2n isomer)	Lipids	LPC	C26H48NO7P	1	-	4.44296e+06	2.03863e+06	2.67377e+06	1.69465e+07	4.15911e+06	3.43609e+06	1.38307	0.36275	0.977662	0.373054	-1.42254	up
pmd0146	LysoPC 20:2(2n isomer)*	Lipids	LPC	C28H54NO7P	3	-	28240.8	29662.9	23820.4	103117	29179.7	35475.1	1.38548	0.349165	0.977662	0.487114	-1.03767	up
pmb0856	LysoPE 18:1(2n isomer)*	Lipids	LPE	C23H46NO7P	3	-	162387	80621.3	65998.9	452256	309625	93605.6	1.46584	0.217255	0.977662	0.361206	-1.46911	up
pmb0881	LysoPE 18:2	Lipids	LPE	C23H44NO7P	2	-	1.1904e+06	831684	1.07746e+06	4.38329e+06	1.46145e+06	1.52659e+06	1.66627	0.27671	0.977662	0.420487	-1.24987	up
pmb0874	LysoPE 18:2(2n isomer)	Lipids	LPE	C23H44NO7P	1	-	5.66435e+06	1.34184e+06	2.24182e+06	1.42789e+07	3.37247e+06	4.85663e+06	1.40283	0.326121	0.977662	0.410878	-1.28322	up
Lmhp008589	LysoPE 18:3(2n isomer)	Lipids	LPE	C23H42NO7P	1	-	773445	411276	553321	2.34435e+06	576369	778104	1.32662	0.362486	0.977662	0.469891	-1.0896	up
Lagp003275	Malonyl roseoside	Others	Ketone compounds	C22H32O11	1	-	166792	202198	186220	1.83142e+06	225883	282094	1.4245	0.375584	0.977662	0.23733	-2.07503	up
MWS0442	Maltotriose	Others	Saccharides	C18H32O16	3	1109-28-0	269912	469389	180769	249344	114732	93410	1.41402	0.20958	0.977662	2.01114	1.00801	down
MW0153581	Met-Ile-His	Amino acids and derivatives	Amino acids and derivatives	C17H29N5O4S1	3	-	4.90817e+06	4.4612e+06	2.99352e+06	2.51127e+06	2.67608e+06	556974	1.4442	0.0705614	0.977662	2.15219	1.10581	down
Lmyn002788	Methyl gallate*	Phenolic acids	Phenolic acids	C8H8O5	3	99-24-1	91303.3	161016	151692	32116.2	66214.4	44804.2	2.0116	0.0406265	0.977662	2.82259	1.49702	down
pme3207	Muconic acid	Organic acids	Organic acids	C6H6O4	1	1119-72-8	6.69081e+07	6.23496e+07	5.12214e+07	3.93516e+07	2.27691e+07	8.78238e+06	1.65783	0.0346969	0.977662	2.54543	1.34791	down
mws0677	N-Acetyl-5-hydroxytryptamine	Alkaloids	Plumerane	C12H14N2O2	3	1210-83-9	73898.8	55175.3	8141.51	132655	97061.6	102038	1.4395	0.0593494	0.977662	0.413606	-1.27367	up
mws0736	N-Glycyl-L-leucine*	Amino acids and derivatives	Amino acids and derivatives	C8H16N2O3	3	869-19-2	231155	201612	243369	270040	399640	712760	1.57955	0.214209	0.977662	0.489089	-1.03183	up
MWSmce338	N-Hydroxypipecolic acid	Alkaloids	Piperidine alkaloids	C6H11NO3	3	115819-92-6	305439	640194	570487	173211	369466	174824	1.71026	0.104626	0.977662	2.11305	1.07933	down
Yalp000545	N-Methyl-L-proline	Amino acids and derivatives	Amino acids and derivatives	C6H11NO2	1	475-11-6	302020	422158	724570	8.00324e+06	1.6152e+06	3.73683e+06	2.03394	0.168414	0.977662	0.108478	-3.20453	up
pma0791	Naringenin-7-O-(6''-malonyl)glucoside	Flavonoids	Flavanones	C24H24O13	3	-	1.72095e+07	944890	637257	2.27834e+07	2.67625e+07	1.42364e+07	1.61456	0.0949647	0.977662	0.294621	-1.76307	up
pma3101	Nicotinate D-ribonucleoside	Others	Vitamin	C11H14NO6+	3	17720-18-2	330944	430123	333175	203366	221933	113677	1.8788	0.0167118	0.977662	2.03023	1.02164	down
Zahp013600	Octadec-2-enamide*	Alkaloids	Alkaloids	C18H35NO	1	-	3.77626e+06	2.97776e+06	3.8027e+06	696944	2.45676e+06	1.092e+06	1.85774	0.0396474	0.977662	2.48645	1.31409	down
Wccp011838	Octadec-8-enamide*	Alkaloids	Alkaloids	C18H35NO	1	-	3.75646e+06	2.95865e+06	3.90778e+06	664008	2.60785e+06	1.0808e+06	1.81154	0.052166	0.977662	2.44055	1.28721	down
Zahp012577	Octadecadienamide	Alkaloids	Alkaloids	C18H33NO	1	-	1.03188e+06	715572	867097	207359	662873	293792	1.80684	0.0529775	0.977662	2.24613	1.16744	down
YC512118	Oleamide (9-Octadecenamide)	Lipids	Free fatty acids	C18H35NO	1	301-02-0	161913	123541	154760	29854.7	105970	45493.8	1.83853	0.0459475	0.977662	2.42785	1.27968	down
pmf0395	Oleic acid	Lipids	Free fatty acids	C18H34O2	3	112-80-1	104660	82852.3	103940	21814	66120.3	28712.7	1.8965	0.0328417	0.977662	2.49858	1.32111	down
pme2165	Orotic acid (Vitamin B13)	Others	Vitamin	C5H4N2O4	3	65-86-1	71430.9	129327	7310.24	158316	215026	47321	1.00516	0.31311	0.977662	0.49462	-1.01561	up
MWS201478	Phe-Ser	Amino acids and derivatives	Amino acids and derivatives	C12H16N2O4	1	16053-39-7	95380.7	194280	285540	171395	318124	1.14684e+06	1.12103	0.364086	0.977662	0.351512	-1.50835	up
MW0109142	Phe-Val	Amino acids and derivatives	Amino acids and derivatives	C14H20N2O3	3	-	1.75257e+06	526277	1.7682e+06	374928	1.0765e+06	183171	1.36276	0.189013	0.977662	2.47587	1.30794	down
Lmyp004617	Pinocembrin-7-O-glucoside (Pinocembroside)	Flavonoids	Flavanones	C21H22O9	3	75829-43-5	6.03313e+06	1.88542e+06	953500	2.94586e+06	6.81597e+06	8.64469e+06	1.23886	0.238425	0.977662	0.482006	-1.05288	up
Ysjp000315	Pipecolic acid	Alkaloids	Piperidine alkaloids	C6H11NO2	3	535-75-1	2.33276e+06	2.93169e+06	4.08504e+06	3.94182e+07	1.28704e+07	2.43067e+07	2.12641	0.099606	0.977662	0.122063	-3.0343	up
MW0109363	Pro-Glu	Amino acids and derivatives	Amino acids and derivatives	C10H16N2O5	3	67644-00-2	58003.9	110575	134055	522098	234304	819202	1.94631	0.126121	0.977662	0.192075	-2.38026	up
MWSHC2067	Protocatechualdehyde	Others	Aldehyde compounds	C7H6O3	3	139-85-5	626149	645138	306204	342940	123857	168253	1.6579	0.0846046	0.977662	2.48404	1.31269	down
mws4516	Pyroglutamic acid	Amino acids and derivatives	Amino acids and derivatives	C5H7NO3	3	4042-36-8	209767	431656	641046	6.61236e+06	1.5468e+06	3.76248e+06	2.03121	0.135729	0.977662	0.107575	-3.21659	up
pmn001644	Quercetin-3-O-(2''-O-acetyl)glucuronide	Flavonoids	Flavonols	C23H20O14	3	-	52643.1	27491.7	39168.3	151280	129106	46712.8	1.70546	0.155649	0.977662	0.364731	-1.4551	up
Hmln002199	Quercetin-3-O-(6''-O-acetyl)galactoside	Flavonoids	Flavonols	C23H22O13	1	-	9694.74	22663.3	5132.53	17063.4	42646	31267.7	1.4539	0.128571	0.977662	0.412088	-1.27897	up
Lmfn003760	Quercetin-4'-O-glucuronide	Flavonoids	Flavonols	C21H18O13	3	201463-36-7	41103	45851.8	40171.7	3945.21	4956.93	24832.5	1.86133	0.0374586	0.977662	3.76842	1.91396	down
Lssp210104	Ritzisophorone G	Others	Others	C20H20O6	3	-	46062.6	56444.8	34966.1	57326.6	146290	175475	1.62093	0.147872	0.977662	0.362639	-1.4634	up
mws0582	S-(Methyl)glutathione	Amino acids and derivatives	Amino acids and derivatives	C11H19N3O6S	3	2922-56-7	75079.4	148064	145182	1.25788e+06	367875	984816	2.0428	0.103702	0.977662	0.14109	-2.82531	up
Lmdp012016	Senkyunolide P	Others	Lactones	C24H30O4	3	142864-23-1	43202.2	31508.4	25310.3	134006	79018.4	39701.2	1.68834	0.200351	0.977662	0.395768	-1.33727	up
MW0156651	Ser-Arg-Ser	Amino acids and derivatives	Amino acids and derivatives	C12H24N6O6	3	-	54064.1	70150.1	96944.1	34111.9	14191.8	45275.7	1.65861	0.0567865	0.977662	2.36332	1.24082	down
MWS201381	Ser-Trp	Amino acids and derivatives	Amino acids and derivatives	C14H17N3O4	1	94421-70-2	145238	143817	143481	176103	218942	507776	1.47854	0.271234	0.977662	0.479095	-1.06162	up
Zmpn000095	Sorbitol-6-phosphate	Others	Saccharides	C6H15O9P	3	20479-58-7	382616	306525	268190	107018	83772.8	102899	2.14612	0.0186929	0.977662	3.25967	1.70473	down
pmp000200	Soyasaponin βe*	Terpenoids	Triterpene Saponin	C48H76O18	1	-	49217.2	41002.2	66982.9	154155	81042.7	91920.1	1.91606	0.119223	0.977662	0.480569	-1.05719	up
MW0109888	Thr-Phe	Amino acids and derivatives	Amino acids and derivatives	C13H18N2O4	3	16875-27-7	313044	579085	6.02633e+06	1.95877e+06	7.13834e+06	8.07693e+06	1.32018	0.268395	0.977662	0.402844	-1.31171	up
Lcsp002261	Thr-Trp	Amino acids and derivatives	Amino acids and derivatives	C15H19N3O4	3	186761-42-2	23350.3	7072.9	79108.2	78176.9	118285	207057	1.6521	0.106496	0.977662	0.27144	-1.88129	up
MW0158417	Tyr-Asp-Ser	Amino acids and derivatives	Amino acids and derivatives	C16H21N3O8	3	-	2.25107e+06	6.55659e+06	3.89473e+06	1.88805e+06	2.23774e+06	1.3995e+06	1.67643	0.193119	0.977662	2.29896	1.20098	down
MW0158458	Tyr-Glu-Gly	Amino acids and derivatives	Amino acids and derivatives	C16H21N3O7	3	-	104443	87626.8	55188.3	76021.6	40891.2	5986.97	1.20269	0.178077	0.977662	2.01187	1.00854	down
MWS201479	Tyr-Gly*	Amino acids and derivatives	Amino acids and derivatives	C11H14N2O4	3	673-08-5	78176.7	60126.9	191135	247502	306473	665131	1.81601	0.141293	0.977662	0.27023	-1.88774	up
MW0158648	Tyr-Tyr-Gln	Amino acids and derivatives	Amino acids and derivatives	C23H28N4O7	3	-	159943	218329	160388	1.49374e+06	173178	232944	1.23175	0.402503	0.977662	0.283526	-1.81845	up
Lmhp002001	Val-Phe	Amino acids and derivatives	Amino acids and derivatives	C14H20N2O3	1	3918-92-1	7709.92	183906	279143	123033	263916	1.12081e+06	1.05668	0.383903	0.977662	0.312224	-1.67935	up
MWS201400	Val-Trp	Amino acids and derivatives	Amino acids and derivatives	C16H21N3O3	1	24587-37-9	15695.2	21058.5	44457	29685.9	72771.1	267146	1.38164	0.318229	0.977662	0.219724	-2.18623	up
Smln006854	Xanthorin	Quinones	Anthraquinone	C16H12O6	3	17526-15-7	3.66688e+07	3.63004e+07	1.42739e+07	2.29133e+07	9.68637e+06	8.33811e+06	1.40276	0.165636	0.977662	2.13111	1.09161	down
Samp011310	isosophoranone	Flavonoids	Dihydroisoflavones	C26H30O6	3	-	4.82617e+06	2.45273e+07	1.61644e+07	9.48224e+06	7.16893e+06	2.46751e+06	1.1613	0.259474	0.977662	2.38081	1.25145	down

## Sheet: Table S1B
Table S1B The DEMs of B vs CK.
Index	Compounds	Class I	Class II	Formula	Level	CAS	B-1	B-2	B-3	CK-1	CK-2	CK-3	VIP	P-value	FDR	Fold_Change	Log2FC	Type
Zbqn003864	(4-acetylphenyl)-L-alanine	Amino acids and derivatives	Amino acids and derivatives	C11H13NO3	1	-	136544	196449	257038	120262	78928.5	37151.4	1.5234	0.0564268	0.740135	2.49652	1.31992	down
Lakn005184	1'S,4'S-4'-Dihydroabscisic acid-4'-O-β-malonylglucopyranoside	Terpenoids	Sesquiterpenoids	C24H34O12	1	-	1.44721e+06	1.34383e+06	1.08975e+06	507846	395581	743156	1.78682	0.00726726	0.595051	2.35688	1.23688	down
Wbtp005759	1,2,5,7,8-pentahydroxy-3-methylanthracene-9,10-dione	Flavonoids	Other Flavonoids	C15H10O7	1	-	1.07052e+07	1.0537e+07	3.32655e+06	4.59337e+06	2.87344e+06	4.24238e+06	1.19863	0.216307	0.759013	2.09825	1.06919	down
Wbtp010422	1,3-dihydroxy-7-methoxy-2,8-bis(3-methylbut-2-en-1-yl)xanthen-9-one	Flavonoids	Other Flavonoids	C24H26O5	3	-	94522.4	86966.2	98924.8	37791	33600.7	38578.6	1.93396	0.00103279	0.497464	2.5499	1.35044	down
Zmsp000758	1-(Hydroxymethyl)hexahydro-1h-pyrrolizin-2-ol	Alkaloids	Pyrrole alkaloids	C8H15NO2	3	-	6.05063e+06	3.01916e+06	3.91052e+06	2.29952e+06	1.30671e+06	1.66944e+06	1.69495	0.0923232	0.740135	2.46041	1.2989	down
mws0748	1-Caffeoylquinic acid	Phenolic acids	Phenolic acids	C16H18O9	3	1241-87-8	94532.9	57305.6	62118.3	37277.8	25711.4	42292.1	1.68367	0.0738059	0.740135	2.03224	1.02307	down
pmp001014	1-Glycosyloxy-2-hydroxy-4-methoxyxanthone	Flavonoids	Other Flavonoids	C20H20O10	3	-	4.41299e+06	6.38448e+06	6.71179e+06	1.70351e+07	1.45802e+07	1.08934e+07	1.79074	0.0295226	0.740135	0.411898	-1.27964	up
Lmtn000940	1-O-(3,4-Dihydroxy-5-methoxy-benzoyl)-glucoside	Phenolic acids	Phenolic acids	C14H18O10	3	-	234801	193690	235867	121821	82676.8	59149.5	1.77165	0.00537044	0.595051	2.51988	1.33335	down
Lmsn004690	1-O-Caffeoyl-3-O-galloyl-4,6-(S)-HHDP-β-D-glucose	Phenolic acids	Phenolic acids	C36H28O21	3	-	13074.7	7093.96	8106.12	6058.07	1502.54	4518.43	1.45311	0.0834797	0.740135	2.34082	1.22701	down
Lmsn003111	1-O-p-Coumaroyl-β-D-glucose*	Phenolic acids	Phenolic acids	C15H18O8	3	7139-64-2	207091	250966	97741.1	301360	502228	422455	1.56078	0.042318	0.740135	0.453327	-1.14138	up
Lmqn006260	2',3',4',5,7-Pentahydroxyflavone*	Flavonoids	Flavones	C15H10O7	1	-	5.63206e+06	3.72309e+06	1.20043e+06	1.56975e+06	976722	2.39856e+06	1.02849	0.279747	0.785784	2.13458	1.09395	down
Ymjm000143	2,3,4-Trihydroxybutyl 6-O-(E)-caffeoyl-β-D-glucopyranoside	Phenolic acids	Phenolic acids	C19H26O12	3	-	178426	230592	202818	116997	94532.9	69916.7	1.78798	0.00576479	0.595051	2.17389	1.12028	down
Wasn006403	2,3-Dibenzoylglucaric acid	Phenolic acids	Phenolic acids	C20H18O10	1	-	35392.8	31637.8	38459.6	104774	98345.8	110757	1.92155	0.000360005	0.351904	0.336088	-1.57309	up
pme0278	2,6-Diaminooimelic acid	Organic acids	Organic acids	C7H14N2O4	3	583-93-7	289696	228750	344116	150526	146780	101904	1.76372	0.0274975	0.740135	2.16067	1.11148	down
Lmbn005172	2,6-Dimethoxybenzaldehyde*	Others	Aldehyde compounds	C9H10O3	3	3392-97-0	74383.9	185421	199334	137910	21706.2	36634.9	1.29484	0.179198	0.745622	2.33955	1.22623	down
Zbfn005212	2-(3,4-dihydroxyphenylmethyl)-6-feruloyl-O-glucosyl-D-xylose	Phenolic acids	Phenolic acids	C28H34O15	3	-	1.19661e+06	1.008e+06	465100	401654	395917	429624	1.49074	0.159311	0.740135	2.17545	1.12132	down
Lmdn006025	2-Hydroxy-2,3-dihydrogenistein*	Flavonoids	Isoflavones	C15H12O6	3	-	6.43886e+06	6.78467e+06	3.5819e+06	4.45605e+06	2.39467e+06	1.27913e+06	1.36034	0.104143	0.740135	2.06713	1.04763	down
Lmmn001643	2-Hydroxycinnamic acid*	Phenolic acids	Phenolic acids	C9H8O3	3	583-17-5	521287	365673	273751	875576	1.04043e+06	629312	1.68789	0.0397595	0.740135	0.456019	-1.13283	up
Lmhp010334	2-Linoleoylglycerol-1-O-glucoside*	Lipids	Glycerol ester	C27H48O9	1	-	10445.6	11993.5	30806.8	17292	4868.33	3572.4	1.15938	0.31738	0.802439	2.06919	1.04907	down
HJN093	2-O-Salicyl-6-O-Galloyl-D-Glucose	Phenolic acids	Phenolic acids	C20H20O12	3	-	592221	471264	303857	222524	112215	72894.5	1.67532	0.0420372	0.740135	3.35434	1.74603	down
Wagn012030	2-Palmitoyl-Sn-Glycerol 3-O-Diglucoside	Lipids	Glycerol ester	C31H58O14	3	-	49754.8	52524.2	60525.4	45857.3	15607.9	10825.5	1.48308	0.100618	0.740135	2.25208	1.17126	down
Zbqp000579	2-amino-3-(1H-pyrazol-1-yl)propanoic acid	Organic acids	Organic acids	C6H9N3O2	1	2734-48-7	6.43467e+07	5.75334e+07	1.07246e+08	1.90341e+07	3.38294e+07	3.98041e+07	1.62047	0.0845433	0.740135	2.47256	1.306	down
Jmgn005927	2-hydroxynaringenin*	Flavonoids	Flavanones	C15H12O6	3	-	1.28893e+07	1.15118e+07	5.58524e+06	5.59435e+06	1.78527e+06	1.0633e+06	1.55142	0.064304	0.740135	3.55165	1.82849	down
Zjgp101423	20α-galacturonoylglycyrrhizin	Terpenoids	Triterpene Saponin	C48H74O19	1	-	555385	535799	440998	300787	264013	174614	1.74328	0.00689154	0.595051	2.07216	1.05113	down
Zjgp101317	22-acetoxyl-glycyrrhizin	Terpenoids	Triterpene Saponin	C44H64O17	1	-	5.88528e+06	7.6386e+06	2.87811e+06	3.53682e+07	6.88543e+06	5.99657e+06	1.00734	0.385883	0.822515	0.339936	-1.55666	up
Hmsp005265	3'-Deoxysappanol	Others	Alcohol compounds	C16H16O5	2	-	2.39881e+06	2.39316e+06	1.31966e+06	1.54033e+06	249411	278053	1.48899	0.0744719	0.740135	2.95563	1.56347	down
MWSmce049	3'-Hydroxypterostilbene	Others	Stilbene	C16H16O4	3	475231-21-1	12998.7	3730.29	98933.1	17665.8	542.256	733.54	1.18992	0.399309	0.822708	6.10626	2.61029	down
pmp000416	3'-Methoxydaidzein	Flavonoids	Isoflavones	C16H12O5	1	21913-98-4	2.71187e+06	4.5518e+06	2.92e+06	1.25276e+06	1.36054e+06	2.14619e+06	1.66378	0.0710077	0.740135	2.13966	1.09738	down
pmp000415	3'-Methoxydaidzin	Flavonoids	Isoflavones	C22H22O10	3	200127-80-6	407644	1.01143e+06	1.7775e+06	463648	438582	308084	1.30813	0.235579	0.766909	2.64111	1.40114	down
pmb2848	3(2'-Chlorophenyl)-7-hydroxy-4-phenylcoumarin	Lignans and Coumarins	Coumarins	C21H13ClO3	3	-	19971.4	31719	262208	37834.7	735.9	2590.95	1.35367	0.368038	0.808443	7.62601	2.93093	down
Cmsp002787	3,4'-Dihydroxy-3',5'-dimethoxypropiophenone	Others	Ketone compounds	C11H14O5	3	136196-47-9	899402	827957	1.17169e+06	256534	129789	97927.2	1.8526	0.00738384	0.595051	5.98668	2.58176	down
Lahp003986	3,4-Dihydro-4-(4'-hydroxyphenyl)-5,7-dihydroxycoumarin glucoside	Lignans and Coumarins	Coumarins	C21H22O10	1	-	5.91203e+06	6.37717e+06	4.6523e+06	1.91135e+07	2.07028e+07	9.65149e+06	1.74969	0.0849561	0.740135	0.342476	-1.54593	up
Laln003968	3,4-dihydroxyallyl benzene-xylose-glucoside	Phenolic acids	Phenolic acids	C20H28O11	3	-	570930	292242	340876	212802	157468	83131.3	1.59804	0.0836212	0.740135	2.65559	1.40903	down
Zmpn000638	3-Guanidinopropionic acid	Organic acids	Organic acids	C4H9N3O2	3	353-09-3	358459	397044	296293	206168	151462	155100	1.83534	0.0107397	0.635976	2.05136	1.03658	down
mws4076	3-Hydroxy-11-oxoolean-12-en-30-oic acid (18α-Glycyrrhetinic acid)*	Terpenoids	Triterpene	C30H46O4	3	1449-05-4	6883.01	10515	30732.9	4008.21	4287.65	6481.18	1.42214	0.272032	0.782092	3.25714	1.70361	down
MWSmce248	3-Hydroxycinnamic Acid*	Phenolic acids	Phenolic acids	C9H8O3	3	14755-02-3	498051	400013	323249	909835	1.19598e+06	686886	1.76247	0.0582459	0.740135	0.437322	-1.19323	up
Lmmn009550	3-Oxo-9,19-cyclolanost-24-en-26-oic acid (Mangiferonic acid)*	Terpenoids	Triterpene	C30H46O3	1	13878-90-5	20240.2	23570.3	38576.7	64079.4	41934.3	84060.5	1.57959	0.0803588	0.740135	0.433447	-1.20607	up
Wchn003447	4-(3-Hydroxyphenyl)-4-(beta-D-glucopyranosyloxy)butyric acid	Others	Others	C16H22O9	1	-	2.99361e+06	2.41128e+06	2.64109e+06	1.2665e+06	1.79102e+06	847958	1.64127	0.0185585	0.65967	2.06018	1.04277	down
MWS3136	4-Methoxysalicylic Acid	Phenolic acids	Phenolic acids	C8H8O4	3	2237-36-7	55853.2	65825.7	85472.9	45888.6	28770.1	10440.8	1.4572	0.0401465	0.740135	2.43423	1.28347	down
pmb0764	4-Methyl-5-thiazoleethanol	Others	Others	C6H9NOS	3	137-00-8	146858	117248	123010	60927.6	54982.9	63126.6	1.90779	0.0121559	0.635976	2.16221	1.11251	down
Hmhn003518	4-O-β-D-glucopyranosylferulic acid	Phenolic acids	Phenolic acids	C16H20O9	1	-	400761	250013	147762	820633	246589	998003	1.19252	0.196388	0.751323	0.386658	-1.37087	up
Lmbn001467	5-Acetamidopentanoic Acid*	Organic acids	Organic acids	C7H13NO3	3	1072-10-2	979568	501179	628377	154106	218622	171680	1.82839	0.0652177	0.740135	3.87416	1.95388	down
MWS2910	5-Methyl-2'-Deoxycytidine	Nucleotides and derivatives	Nucleotides and derivatives	C10H15N3O4	3	838-07-3	1.43245e+06	923998	1.81845e+06	266648	297953	795879	1.63503	0.0470385	0.740135	3.06869	1.61762	down
Wcfp003475	6,7-dimethyl-4-(2,3,4,5-tetrahydroxypentyl)-1H-quinoxaline-2,3-dione	Others	Others	C15H20N2O6	3	-	3.1138e+06	5.13732e+06	1.88358e+06	1.92074e+06	1.30696e+06	996758	1.49048	0.165795	0.740135	2.39905	1.26246	down
Lacp006108	6-Prenylapigenin malonyl glucoside	Flavonoids	Flavones	C29H30O13	3	-	678051	595354	1.24638e+06	604470	257145	34893.6	1.26025	0.1121	0.740135	2.81067	1.49091	down
Laxp010715	Abrisapogenol F	Terpenoids	Triterpene Saponin	C30H48O2	3	-	102487	116408	179175	110188	33103	44184.7	1.46093	0.105648	0.740135	2.12331	1.08632	down
mws0051	Acacetin*	Flavonoids	Flavones	C16H12O5	2	480-44-4	5.61085e+06	8.45519e+06	5.93379e+06	2.2987e+06	2.38625e+06	4.11031e+06	1.71784	0.0322767	0.740135	2.27393	1.18519	down
Labp006185	Acacetin-7-O-(6''-malonyl)glucoside*	Flavonoids	Flavones	C25H24O13	1	-	4.64113e+06	8.10715e+06	9.96443e+06	3.74278e+06	3.76019e+06	2.51538e+06	1.60246	0.104861	0.740135	2.26711	1.18085	down
Zbxp007259	Acacetin-7-O-Malonyl-galactoside*	Flavonoids	Flavones	C25H24O13	1	-	4.56711e+06	8.2473e+06	9.26046e+06	4.07641e+06	4.04731e+06	2.59295e+06	1.53629	0.105085	0.740135	2.05986	1.04255	down
pmp000573	Acacetin-7-O-galactoside*	Flavonoids	Flavones	C22H22O10	3	-	504860	1.068e+06	1.915e+06	482629	422696	397459	1.43352	0.217123	0.759013	2.67723	1.42074	down
pmp000575	Acacetin-7-O-glucoside (Tilianin)	Flavonoids	Flavones	C22H22O10	3	4291-60-5	460255	1.0542e+06	1.7339e+06	429081	448942	251667	1.43171	0.192002	0.751323	2.87544	1.52378	down
mws4176	Ala-Phe	Amino acids and derivatives	Amino acids and derivatives	C12H16N2O3	3	3061-90-3	151461	200198	209250	190301	230868	774252	1.0025	0.377918	0.816586	0.469214	-1.09168	up
Zbsn004679	Apigenin-7-O-glucoside-4'-O-rutinoside	Flavonoids	Flavones	C33H40O19	3	-	491379	174944	92782.1	1.1508e+06	932899	1.34151e+06	1.67767	0.00632915	0.595051	0.221623	-2.17382	up
mws0369	Arachidonic Acid	Lipids	Free fatty acids	C20H32O2	1	506-32-1	103491	66731.5	208728	47040.4	64889.7	12987.9	1.35368	0.175618	0.745622	3.03359	1.60103	down
MWS201384	Arg-Gly	Amino acids and derivatives	Amino acids and derivatives	C8H17N5O3	3	108347-93-9	5.4378e+06	5.11911e+06	2.21516e+06	630464	1.61398e+06	2.47572e+06	1.40349	0.102605	0.740135	2.70585	1.43608	down
MW0145363	Arg-Gly-Leu	Amino acids and derivatives	Amino acids and derivatives	C14H28N6O4	3	-	485037	388505	423565	507029	1.26344e+06	1.00164e+06	1.54474	0.154903	0.740135	0.467913	-1.09569	up
MWSHY0163	Aromadendrin (Dihydrokaempferol)	Flavonoids	Flavanonols	C15H12O6	3	480-20-6	824430	1.09395e+06	487988	468746	272898	104505	1.46831	0.0773828	0.740135	2.84391	1.50788	down
pmp000821	Artonin E2	Flavonoids	Other Flavonoids	C25H24O6	3	-	67064.3	106577	151676	45512.5	53524.9	23535.5	1.56857	0.0960702	0.740135	2.65408	1.40821	down
MW0145723	Asn-Gln-His	Amino acids and derivatives	Amino acids and derivatives	C15H23N7O6	3	-	2.21965e+06	3.10192e+06	4.34543e+06	1.30205e+07	1.27801e+07	3.57044e+06	1.43109	0.164809	0.740135	0.329134	-1.60325	up
MW0145925	Asn-Tyr-Asn	Amino acids and derivatives	Amino acids and derivatives	C17H23N5O7	3	-	165614	238690	168765	93914.4	93633.5	79251.9	1.82603	0.0456067	0.740135	2.14794	1.10295	down
Zbqp009534	Auriculasin	Flavonoids	Isoflavones	C25H24O6	3	60297-37-2	486522	975451	713595	364871	392977	277007	1.62371	0.107214	0.740135	2.10229	1.07196	down
Lmyn003028	Benzyl-β-gentiobioside*	Phenolic acids	Phenolic acids	C19H28O11	3	56775-64-5	265212	348778	509354	222060	217567	103392	1.46998	0.0958466	0.740135	2.0687	1.04872	down
pme3250	Biochanin A	Flavonoids	Isoflavones	C16H12O5	1	491-80-5	2.90378e+06	4.80957e+06	3.15975e+06	1.27932e+06	1.12614e+06	2.16223e+06	1.70075	0.051686	0.740135	2.38044	1.25123	down
pme3400	Biochanin A-7-O-glucoside (Sissotrin)*	Flavonoids	Isoflavones	C22H22O10	3	5928-26-7	456198	829498	1.19945e+06	514484	376287	293189	1.4213	0.172786	0.742412	2.09901	1.06971	down
Zbrn008158	Chrysoeriol; 5,7,4'-Trihydroxy-3'-Methoxyflavone	Flavonoids	Flavones	C16H12O6	3	491-71-4	1.3891e+06	1.35947e+06	478872	284646	251209	224682	1.71022	0.109948	0.740135	4.24364	2.0853	down
ML10181668	Cycloleucine	Amino acids and derivatives	Amino acids and derivatives	C6H11NO2	1	52-52-8	1.03844e+06	1.21961e+06	1.28065e+06	9.07319e+06	2.17667e+06	3.52129e+06	1.57054	0.217966	0.759013	0.239568	-2.06149	up
Zmdn003480	Cycloolivil-6-O-glucoside	Lignans and Coumarins	Lignans	C26H34O12	3	-	160930	138453	191837	77323	58444	71929	1.87824	0.0166654	0.638841	2.36509	1.2419	down
MW0148074	Cys-Trp-Ala	Amino acids and derivatives	Amino acids and derivatives	C17H22N4O4S1	3	-	466697	454295	945345	371835	247322	286354	1.5434	0.181057	0.747203	2.06109	1.04341	down
pme3163	D-Sedoheptuiose 7-phosphate	Others	Saccharides	C7H15O10P	3	2646-35-7	2.04562e+07	1.44003e+07	1.30157e+07	7.42502e+06	7.69746e+06	7.63042e+06	1.81165	0.0668663	0.740135	2.104	1.07314	down
Cmyn001328	Daphnin*	Lignans and Coumarins	Coumarins	C15H16O9	3	486-55-5	51767.5	164950	190367	64906.8	64290	19121.3	1.25556	0.170665	0.740962	2.74467	1.45663	down
Cmsp003083	Dehydrodiconiferyl alcohol-4-O-glucoside*	Lignans and Coumarins	Lignans	C26H32O11	3	107870-88-2	520219	486913	850020	257714	183472	183666	1.81878	0.065372	0.740135	2.97215	1.57151	down
Lmsp003655	Dehydrodiconiferyl alcohol-gamma'-O-glucoside*	Lignans and Coumarins	Lignans	C26H32O11	3	-	631083	454772	917224	252033	159828	195969	1.81022	0.0694742	0.740135	3.29546	1.72048	down
Lhdp090714	Dehydrosoyasaponin A3	Terpenoids	Triterpene Saponin	C48H76O19	2	-	1.88097e+06	1.76162e+06	4.75693e+06	1.71143e+06	1.4943e+06	449655	1.21629	0.243101	0.766909	2.29784	1.20028	down
Zbdp010873	Derrubone; 5,7-Dihydroxy-3',4'-Methylenedioxy-6-Prenylisoflavone	Flavonoids	Isoflavones	C21H18O6	3	22044-58-2	1.19357e+06	783472	681382	1.24274e+06	2.51353e+06	1.78173e+06	1.60071	0.105553	0.740135	0.480033	-1.05879	up
mws0058	Diosmetin (5,7,3'-Trihydroxy-4'-methoxyflavone)*	Flavonoids	Flavones	C16H12O6	3	520-34-3	2.20229e+07	3.07398e+07	1.58764e+07	1.82461e+07	7.78952e+06	5.74166e+06	1.44248	0.102119	0.740135	2.16001	1.11104	down
pmp000579	Diosmetin-7-O-galactoside*	Flavonoids	Flavones	C22H22O11	3	-	2.18264e+06	7.0597e+06	5.33846e+06	2.33592e+06	2.71827e+06	1.72417e+06	1.27367	0.206556	0.756571	2.15108	1.10506	down
Hmmp004965	Diosmetin-7-O-glucoside*	Flavonoids	Flavones	C22H22O11	3	20126-59-4	2.17867e+06	6.6193e+06	4.86487e+06	2.36516e+06	2.49554e+06	1.80551e+06	1.2943	0.210182	0.756571	2.04957	1.03532	down
MWSHY0174	Epicatechin	Flavonoids	Flavanols	C15H14O6	3	490-46-0	117574	110615	248132	33715.9	40261.9	30406.3	1.81172	0.108615	0.740135	4.56316	2.19003	down
MWSHY0092	Eriodictyol-7-O-Rutinoside (Eriocitrin)	Flavonoids	Flavanones	C27H32O15	3	13463-28-0	63247.1	58899.7	49634.7	28482.3	12294.1	32744.4	1.64841	0.0163031	0.637449	2.3365	1.22435	down
Zbnn003132	Eriodictyol-8-C-glucoside-4'-O-glucoside	Flavonoids	Flavanones	C27H32O16	1	-	153470	386577	177217	435123	876920	668734	1.64144	0.0598754	0.740135	0.362112	-1.46549	up
Lmbn001162	Esculetin-7-O-glucoside*	Lignans and Coumarins	Coumarins	C15H16O9	3	-	53522.8	181619	154403	78937.9	44309.8	18253.3	1.3114	0.155706	0.740135	2.75294	1.46097	down
mws1015	Esculin (6,7-Dihydroxycoumarin-6-O-glucoside)*	Lignans and Coumarins	Coumarins	C15H16O9	3	531-75-9	55574	178984	173749	94266.6	68061.7	20862.4	1.1149	0.197298	0.751323	2.22886	1.15631	down
Zbqp010816	Flemiphilippinin A	Flavonoids	Isoflavones	C30H32O6	3	140366-64-9	51211.2	74753.8	79542.2	23106.1	39244.4	25333.1	1.71191	0.0269102	0.740135	2.34374	1.22881	down
Zbqp010385	Flemiphilippinin C	Flavonoids	Isoflavones	C26H26O6	3	133830-92-9	481339	421287	792454	221315	323296	165880	1.6199	0.0886987	0.740135	2.38579	1.25446	down
Lmbn001181	Fraxetin-7,8-di-O-glucoside	Lignans and Coumarins	Coumarins	C22H28O15	3	-	7.24384e+06	6.19711e+06	4.70753e+06	2.10814e+06	1.19992e+06	3.79016e+06	1.63191	0.0252809	0.740135	2.55677	1.35432	down
MWSHY0196	Genkwanin (Apigenin 7-methyl ether)*	Flavonoids	Flavones	C16H12O5	2	437-64-9	1.43577e+06	2.30089e+06	1.35132e+06	622203	550329	975980	1.70811	0.0669265	0.740135	2.36814	1.24375	down
MWSN0030	Glabridin	Flavonoids	Other Flavonoids	C20H20O4	3	59870-68-7	64764	98239.2	226710	68666.8	32890.9	46876.7	1.41673	0.241825	0.766909	2.62549	1.39259	down
MW0150205	Glu-Val-Asp	Amino acids and derivatives	Amino acids and derivatives	C14H23N3O8	3	-	654719	1.0333e+06	544071	1.47138e+06	1.36227e+06	3.652e+06	1.54034	0.193856	0.751323	0.344159	-1.53885	up
Wasn001627	Glucosyl 2,3-Dihydroxy-2-Methylbutanoic Acid	Organic acids	Organic acids	C11H20O9	3	-	15906	31651.5	31801.2	36061.7	32216.2	103306	1.15457	0.313169	0.797055	0.462508	-1.11245	up
Wasn003258	Glucosyl 2-Hydroxy-4-Methylpentanoic Acid	Organic acids	Organic acids	C12H22O8	3	-	989908	1.69776e+06	2.63826e+06	632366	932170	810124	1.48609	0.171858	0.742412	2.24282	1.16531	down
MW0150464	Gly-Pro-Gln	Amino acids and derivatives	Amino acids and derivatives	C12H20N4O5	3	-	81607.3	50831.3	76871.9	119661	276054	198039	1.71639	0.0990776	0.740135	0.35252	-1.50422	up
MW0150513	Gly-Tyr-Asp	Amino acids and derivatives	Amino acids and derivatives	C15H19N3O7	3	-	119482	79633.8	94647.6	138873	397778	376818	1.62235	0.128013	0.740135	0.321591	-1.6367	up
MWSHY0049	Hesperetin	Flavonoids	Flavanones	C16H14O6	3	520-33-2	790469	1.57592e+06	817562	350876	174276	176258	1.79752	0.0780077	0.740135	4.53936	2.18249	down
Zbhp004510	Hesperetin-3'-O-glucoside*	Flavonoids	Flavanones	C22H24O11	3	-	804608	995649	1.90181e+06	233402	263393	938396	1.43084	0.148182	0.740135	2.57949	1.36709	down
Lmzp002365	Hesperetin-7-O-glucoside*	Flavonoids	Flavanones	C22H24O11	3	31712-49-9	1.42597e+06	1.23799e+06	1.6297e+06	660904	294756	1.13023e+06	1.46922	0.0749263	0.740135	2.05844	1.04155	down
Hamp011640	Hexadecanamide	Alkaloids	Alkaloids	C16H33NO	1	629-54-9	613701	402059	1.77615e+06	214708	662753	257705	1.11253	0.325173	0.806509	2.45947	1.29835	down
MW0107253	His-Glu	Amino acids and derivatives	Amino acids and derivatives	C11H16N4O5	3	53634-28-9	1.16418e+06	1.58232e+06	2.21541e+06	650256	557434	376948	1.77699	0.058211	0.740135	3.13125	1.64674	down
mws1033	Homoeriodictyol	Flavonoids	Flavanones	C16H14O6	3	446-71-9	443097	776892	304181	238435	123551	149743	1.65498	0.130777	0.740135	2.97847	1.57457	down
Wahp004841	Homoeriodictyol-7-O-β-O-glucoside*	Flavonoids	Flavanones	C22H24O11	3	-	1.60243e+06	1.32736e+06	1.78791e+06	615109	271582	1.2201e+06	1.48279	0.0694821	0.740135	2.23928	1.16304	down
mws4075	Hypoglycyrrhizic acid(β)*	Terpenoids	Triterpene	C30H46O4	3	471-53-4	19184.9	27513.1	110173	14169.4	15495.7	21120.5	1.19338	0.347405	0.806509	3.08889	1.62709	down
MWS201424	Ile-Asn	Amino acids and derivatives	Amino acids and derivatives	C10H19N3O4	3	59652-59-4	83304.1	54980.9	315477	311259	484562	553569	1.50172	0.0537588	0.740135	0.336272	-1.5723	up
Zbqp003165	Ile-Trp	Amino acids and derivatives	Amino acids and derivatives	C17H23N3O3	1	13589-06-5	182130	178863	193975	265303	295183	1.33559e+06	1.27158	0.331728	0.806509	0.292693	-1.77254	up
pmp000375	Isolicoflavone B	Flavonoids	Other Flavonoids	C25H26O4	3	-	842253	1.98649e+06	2.25021e+06	3.37502e+06	2.7838e+06	6.25007e+06	1.44995	0.137068	0.740135	0.409299	-1.28877	up
pmp000384	Isoliquiritin*	Flavonoids	Chalcones	C21H22O9	1	5041-81-6	1.16966e+06	5.61802e+06	1.0849e+07	1.65569e+07	1.29251e+07	1.52911e+07	1.33474	0.0691132	0.740135	0.393913	-1.34405	up
Hmcp001658	Isorhamnetin-3-O-(6''-malonyl)glucoside-7-O-glucoside	Flavonoids	Flavonols	C31H34O20	1	-	64268.1	46337.2	62796.6	21803.5	25704.8	35206.9	1.76109	0.0159615	0.63683	2.09637	1.06789	down
Zbpp002351	Isorhamnetin; 3'-Methoxy-3,4',5,7-Tetrahydroxyflavone	Flavonoids	Flavonols	C16H12O7	1	480-19-3	5.52223e+06	8.07242e+06	4.01025e+06	3.30506e+06	1.71442e+06	2.76333e+06	1.62319	0.0950563	0.740135	2.26202	1.17761	down
Hmmp003156	Isovitexin-7-O-glucoside(Saponarin)	Flavonoids	Flavones	C27H30O15	3	20310-89-8	41472.1	4856.07	327360	346236	383425	112283	1.12517	0.306544	0.796861	0.44384	-1.17189	up
Wchn004079	Juglanoside D	Others	Others	C16H20O9	3	-	388617	218637	164964	624146	275274	756098	1.27821	0.165256	0.740135	0.466451	-1.1002	up
HJAP024	Kaempferol-6,8-di-C-glucoside	Flavonoids	Flavonols	C27H30O16	3	-	71167.2	227109	126332	42838.9	103912	2628.25	1.11828	0.17856	0.745622	2.84249	1.50716	down
mws0089	Kaempferol-7-O-glucoside	Flavonoids	Flavonols	C21H20O11	2	16290-07-6	4.60632e+06	6.97995e+06	5.13274e+06	1.55366e+06	3.77102e+06	1.19397e+06	1.54637	0.0352163	0.740135	2.5648	1.35884	down
Zbdp010681	Karanjachromene	Flavonoids	Other Flavonoids	C21H18O4	3	38070-93-8	13902.9	42733.5	31187.3	13965.6	3429.44	26296.8	1.11314	0.243685	0.766909	2.01007	1.00725	down
pmp000814	Kuwanon S	Flavonoids	Other Flavonoids	C25H26O5	3	100187-67-5	1.43397e+06	2.38951e+06	3.90412e+06	1.9345e+06	7.58058e+06	5.94277e+06	1.05011	0.261796	0.776355	0.499915	-1.00025	up
pme2890	L-Homocystine	Amino acids and derivatives	Amino acids and derivatives	C8H16N2O4S2	3	626-72-2	720.479	13157.6	14906.2	22256.2	35615.2	52533.4	1.32126	0.0704441	0.740135	0.260716	-1.93945	up
MWS0811	L-Pipecolic Acid	Organic acids	Organic acids	C6H11NO2	1	3105-95-1	723277	679781	827387	6.05989e+06	1.60215e+06	3.72374e+06	1.68188	0.141047	0.740135	0.195897	-2.35183	up
mws4100	Licoagrochalcone C	Flavonoids	Chalcones	C21H22O5	1	325144-68-1	897768	791942	740901	523794	235400	331656	1.72605	0.0178008	0.644454	2.22818	1.15587	down
pmp000373	Licoflavone B	Flavonoids	Other Flavonoids	C25H26O4	2	91433-17-9	1.54903e+06	3.94914e+06	4.76393e+06	5.26337e+06	5.27866e+06	1.14046e+07	1.29709	0.188233	0.751323	0.467594	-1.09667	up
Zbsp002894	Luteolin-6,8-di-C-glucoside	Flavonoids	Flavones	C27H30O16	1	29428-58-8	288418	420401	622574	124824	198209	10483.9	1.34682	0.0549371	0.740135	3.99198	1.99711	down
pmp000241	Luteolin-6-C-(2''-glucuronyl)glucoside	Flavonoids	Flavones	C27H28O17	3	-	104803	213759	353905	135286	108330	21887.3	1.19051	0.192254	0.751323	2.53279	1.34073	down
MWSHY0016	Luteolin-6-C-glucoside (Isoorientin)	Flavonoids	Flavones	C21H20O11	3	4261-42-1	4547.65	130030	154364	13395.8	1528.92	6887.14	1.26196	0.194488	0.751323	13.247	3.7276	down
pmp000593	Luteolin-7-O-rutinoside*	Flavonoids	Flavones	C27H30O15	3	3563-98-2	54004.7	158318	48002.9	76004.4	22057.9	17959.4	1.17293	0.319059	0.80278	2.24377	1.16593	down
MWS201403	Lys-Ala	Amino acids and derivatives	Amino acids and derivatives	C9H19N3O3	3	17043-71-9	793376	706891	495598	673009	1.24235e+06	3.39873e+06	1.19708	0.313822	0.797055	0.37558	-1.41281	up
pmd0153	LysoPA 16:0	Lipids	Glycerol ester	C19H39O7P	3	22002-85-3	57284.5	77685.6	79519.7	98978.3	238657	96925.8	1.41682	0.256753	0.767805	0.493578	-1.01865	up
Lmhp008718	LysoPC 17:2	Lipids	LPC	C25H48NO7P	3	-	197208	217221	385172	202734	45209.9	50528	1.48659	0.102952	0.740135	2.67898	1.42168	down
Lmhp010908	LysoPC 19:1	Lipids	LPC	C27H54NO7P	3	-	133860	263026	380030	145568	110679	57536.4	1.42138	0.151241	0.740135	2.47596	1.30799	down
pmc0960	LysoPC 20:4	Lipids	LPC	C28H50NO7P	3	-	158263	209214	450873	249890	125746	12775	1.02563	0.279124	0.785784	2.10692	1.07514	down
pmb0864	LysoPE 14:0	Lipids	LPE	C19H40NO7P	3	-	19669.9	31772.9	80276.6	4982.11	17412.7	5254.66	1.52764	0.1975	0.751323	4.76391	2.25215	down
Lmhp008763	LysoPE 16:1(2n isomer)*	Lipids	LPE	C21H42NO7P	3	-	96190.2	212155	420817	132550	80297.3	46721.5	1.31056	0.236963	0.766909	2.80913	1.49012	down
Lmhp009464	LysoPE 17:1(2n isomer)*	Lipids	LPE	C22H44NO7P	3	-	51687.3	112300	210580	69518.9	39610.2	24058.2	1.34668	0.218976	0.759013	2.81233	1.49177	down
pmb0856	LysoPE 18:1(2n isomer)*	Lipids	LPE	C23H46NO7P	3	-	277323	595871	917956	452256	309625	93605.6	1.09499	0.233831	0.766909	2.09372	1.06607	down
pmb0874	LysoPE 18:2(2n isomer)	Lipids	LPE	C23H44NO7P	1	-	8.23188e+06	1.47796e+07	2.29115e+07	1.42789e+07	3.37247e+06	4.85663e+06	1.24111	0.228421	0.766248	2.0403	1.02878	down
Lmhp009802	LysoPE 20:3(2n isomer)*	Lipids	LPE	C25H46NO7P	3	-	32978.5	75882.3	157938	60349.7	34175	3650.81	1.08014	0.263127	0.777058	2.71757	1.44232	down
Hmyn007168	LysoPG 16:0	Lipids	Glycerol ester	C22H45O9P	3	-	744943	434379	283879	1.73262e+06	2.19979e+06	1.49164e+06	1.79003	0.00906872	0.635976	0.269762	-1.89024	up
Hmyn007087	LysoPI 16:0	Lipids	Glycerol ester	C25H49O11P	3	-	4555.95	8391.84	10772	3129.76	2779.65	3610.28	1.65963	0.118031	0.740135	2.49166	1.31711	down
Lcsn003955	Maesopsin	Flavonoids	Other Flavonoids	C15H12O6	2	5989-16-2	9.51322e+06	7.63211e+06	4.33931e+06	5.32816e+06	2.51847e+06	1.31152e+06	1.39486	0.103389	0.740135	2.34596	1.23018	down
MWSmce486	Manninotriose	Others	Saccharides	C18H32O16	3	13382-86-0	9541.09	7382.2	5370.7	29923.7	17394	12744.9	1.63678	0.126967	0.740135	0.371179	-1.42981	up
pmn001372	Medioresinol-4,4'-di-O-glucoside	Lignans and Coumarins	Lignans	C33H44O17	3	88142-63-6	1.38992e+06	1.50746e+06	1.72251e+06	944859	461913	621638	1.76432	0.0101535	0.635976	2.27759	1.18751	down
Lhmp122203	Melannin	Lignans and Coumarins	Coumarins	C16H12O5	3	58115-08-5	6.45838e+06	9.65652e+06	6.0314e+06	2.68039e+06	2.15188e+06	4.90499e+06	1.63918	0.0483428	0.740135	2.27439	1.18548	down
MWS201399	Met-Asn	Amino acids and derivatives	Amino acids and derivatives	C9H17N3O4S	3	36261-61-7	5090.14	21399.3	7272.48	6543.54	45724.3	98638	1.08783	0.279162	0.785784	0.223729	-2.16018	up
MW0153525	Met-Cys-His	Amino acids and derivatives	Amino acids and derivatives	C14H23N5O4S2	3	-	1.45507e+06	1.45526e+06	687439	475313	328192	257956	1.72847	0.0728843	0.740135	3.38945	1.76105	down
MW0153708	Met-Tyr-Tyr	Amino acids and derivatives	Amino acids and derivatives	C23H29N3O6S1	3	-	220737	630282	663498	5.45245e+06	1.27605e+06	3.66e+06	1.63165	0.13247	0.740135	0.145788	-2.77806	up
MWSHC20175	Methylsalicylate-2-O-glucoside	Phenolic acids	Phenolic acids	C14H18O8	3	10019-60-0	50340.9	114759	84003.1	264766	200294	99553.5	1.41551	0.148489	0.740135	0.441193	-1.18052	up
MWSHY0102	Morin	Flavonoids	Flavonols	C15H10O7	3	480-16-0	496610	428788	169565	151340	96724.3	191428	1.45059	0.151924	0.740135	2.49142	1.31697	down
Wayn001257	N-(1-Deoxy-1-fructosyl)Leucine	Amino acids and derivatives	Amino acids and derivatives	C12H23NO7	1	-	272690	274814	144504	81990.5	76653.3	125063	1.67424	0.0738582	0.740135	2.43916	1.28639	down
Zahp014087	N-(12-methyltetradecyl)propionamide	Alkaloids	Alkaloids	C18H37NO	2	-	415908	300246	1.16504e+06	178458	472164	257130	1.01154	0.355053	0.806509	2.07236	1.05128	down
Zbqn004234	N-(malonyl)phenylalanine	Amino acids and derivatives	Amino acids and derivatives	C12H13NO5	1	-	962386	587274	798399	343218	372047	437639	1.76461	0.0589529	0.740135	2.03665	1.0262	down
Zbqn004682	N-(malonyl)tryptophan	Amino acids and derivatives	Amino acids and derivatives	C14H14N2O5	1	-	4.15325e+06	3.06227e+06	3.81815e+06	1.41936e+06	1.58988e+06	1.22215e+06	1.87449	0.0128695	0.635976	2.60758	1.38271	down
pme0075	N-Acetyl-L-glutamic acid	Amino acids and derivatives	Amino acids and derivatives	C7H11NO5	3	1188-37-0	262884	211260	113152	367531	304040	598200	1.48254	0.109132	0.740135	0.462522	-1.11241	up
Zbqn004590	N-Acetyl-L-phenylalanine	Amino acids and derivatives	Amino acids and derivatives	C11H13NO3	3	2018-61-3	1.5348e+06	1.06647e+06	1.69467e+06	517281	661457	627723	1.80998	0.041903	0.740135	2.3781	1.24981	down
Yalp000545	N-Methyl-L-proline	Amino acids and derivatives	Amino acids and derivatives	C6H11NO2	1	475-11-6	832564	861660	906809	8.00324e+06	1.6152e+06	3.73683e+06	1.59093	0.196544	0.751323	0.194757	-2.36025	up
ZbWn002006	N-acetylvaline*	Amino acids and derivatives	Amino acids and derivatives	C7H13NO3	3	-	870545	463188	532018	162225	209160	193644	1.8215	0.0732618	0.740135	3.30204	1.72336	down
Zbqn003921	N-carboxy-N-(2-oxo-2-phenylethyl)-L-alanine	Amino acids and derivatives	Amino acids and derivatives	C12H13NO5	1	-	5.31717e+06	7.0932e+06	8.71637e+06	3.64851e+06	3.1876e+06	2.15575e+06	1.73396	0.0375774	0.740135	2.34954	1.23238	down
Zbqn003748	N-malonylleucine	Amino acids and derivatives	Amino acids and derivatives	C9H15NO5	3	-	1.10034e+06	911773	1.5287e+06	560156	545234	314290	1.71047	0.0441189	0.740135	2.49409	1.31851	down
Cmbp003767	N5-(1-((Carboxymethyl)amino)-3-((3-(4-hydroxy-3-methoxyphenyl)allyl)thio)-1-oxopropan-2-yl)glutamine	Alkaloids	Alkaloids	C20H27N3O8S	3	-	2.6696e+06	1.80744e+06	1.65113e+06	922753	845077	563683	1.7703	0.0452306	0.740135	2.62841	1.39419	down
HJN087	Naringenin-4'-O-glucoside*	Flavonoids	Flavanones	C21H22O10	3	-	1.12981e+07	8.2282e+06	8.42694e+06	2.52768e+07	2.10048e+07	1.04833e+07	1.47121	0.154899	0.740135	0.492439	-1.02198	up
mws1179	Naringenin-7-O-glucoside (Prunin)*	Flavonoids	Flavanones	C21H22O10	1	529-55-5	2.68726e+06	4.99861e+06	7.64613e+06	2.78334e+07	1.98168e+07	1.10528e+07	1.66681	0.086124	0.740135	0.261179	-1.93689	up
Lmgp005703	Neoliquiritin*	Flavonoids	Flavanones	C21H22O9	1	5088-75-5	3.32377e+06	4.09797e+06	6.22636e+06	1.12731e+07	9.08142e+06	1.05461e+07	1.7496	0.00750058	0.595051	0.441678	-1.17893	up
Lmlp011159	Nyctanthic acid	Terpenoids	Triterpene	C30H48O2	3	465-05-4	210524	230509	368545	197631	71286.8	113011	1.52125	0.0884338	0.740135	2.11971	1.08387	down
Zahp013600	Octadec-2-enamide*	Alkaloids	Alkaloids	C18H35NO	1	-	2.17863e+06	1.59178e+06	5.56659e+06	696944	2.45676e+06	1.092e+06	1.11353	0.305549	0.796861	2.19916	1.13695	down
Wccp011838	Octadec-8-enamide*	Alkaloids	Alkaloids	C18H35NO	1	-	2.35592e+06	1.69154e+06	5.64562e+06	664008	2.60785e+06	1.0808e+06	1.14223	0.284382	0.787901	2.22693	1.15506	down
Zahp012577	Octadecadienamide	Alkaloids	Alkaloids	C18H33NO	1	-	595489	442945	1.63064e+06	207359	662873	293792	1.13016	0.310867	0.796861	2.29297	1.19722	down
YC512118	Oleamide (9-Octadecenamide)	Lipids	Free fatty acids	C18H35NO	1	301-02-0	83576.7	66309.1	248559	29854.7	105970	45493.8	1.05409	0.341699	0.806509	2.19749	1.13585	down
pmf0395	Oleic acid	Lipids	Free fatty acids	C18H34O2	3	112-80-1	55535.6	42971	155759	21814	66120.3	28712.7	1.08487	0.328815	0.806509	2.17979	1.12419	down
Lmdn001925	Olivil-4'-O-glucoside	Lignans and Coumarins	Lignans	C26H34O12	3	76880-93-8	244816	186354	197315	70130.1	71028.2	86309.4	1.9028	0.0122306	0.635976	2.76296	1.46622	down
Zbsp003249	Orientin-6-C-arabinoside	Flavonoids	Flavones	C26H28O15	1	-	1.33638e+06	647640	1.65856e+06	849780	434816	86856.5	1.26082	0.116758	0.740135	2.656	1.40926	down
pmb0636	Orientin-7-O-arabinoside	Flavonoids	Flavones	C26H28O15	3	-	133033	83619.9	156193	77921.3	47928.6	14085.6	1.41375	0.0527101	0.740135	2.66441	1.41382	down
Lmyp004084	Perillyl alcohol	Terpenoids	Monoterpenoids	C10H16O	3	57717-97-2	33720.5	73715.7	126056	217690	65895.9	184654	1.02485	0.232536	0.766909	0.498659	-1.00388	up
Laxp004658	Phaseic Acid	Terpenoids	Sesquiterpenoids	C15H20O5	1	24394-14-7	196112	119475	161362	191378	244140	673129	1.24864	0.300651	0.796861	0.430208	-1.21689	up
MW0155133	Phe-Asp-Phe	Amino acids and derivatives	Amino acids and derivatives	C22H25N3O6	3	-	1.64696e+06	6.01918e+06	4.5621e+06	1.66518e+06	1.6693e+06	1.20981e+06	1.406	0.182914	0.750931	2.6909	1.42809	down
MW0155139	Phe-Asp-Tyr	Amino acids and derivatives	Amino acids and derivatives	C22H25N3O7	3	-	2.67972e+06	5.78481e+06	4.29053e+06	1.00096e+06	2.74304e+06	1.53425e+06	1.47707	0.0898526	0.740135	2.41653	1.27294	down
MW0155148	Phe-Cys-Phe	Amino acids and derivatives	Amino acids and derivatives	C21H25N3O4S1	3	-	1.06664e+06	773282	494144	362226	140073	292958	1.65264	0.0745866	0.740135	2.93498	1.55335	down
MWS201478	Phe-Ser	Amino acids and derivatives	Amino acids and derivatives	C12H16N2O4	1	16053-39-7	141267	223748	126979	171395	318124	1.14684e+06	1.18841	0.335641	0.806509	0.300663	-1.73378	up
MW0155336	Phe-Ser-Phe	Amino acids and derivatives	Amino acids and derivatives	C21H25N3O5	3	-	93568.8	95830.1	130155	317075	319907	115780	1.45026	0.162543	0.740135	0.424508	-1.23614	up
mws1505	Phenethyl caffeate	Phenolic acids	Phenolic acids	C17H16O4	3	104594-70-9	344547	566676	264640	107982	111611	172980	1.73772	0.0948483	0.740135	2.99527	1.58269	down
Zmhn001746	Piceatannol-3'-O-glucoside	Others	Stilbene	C20H22O9	3	94356-26-0	138723	355128	416146	180184	127335	119027	1.32297	0.190874	0.751323	2.13341	1.09316	down
MWSHY0124	Pinocembrin (Dihydrochrysin)	Flavonoids	Flavanones	C15H12O4	3	480-39-7	17158.5	13886.1	13711.9	45251.5	11087.2	67206.4	1.05599	0.248621	0.766909	0.362268	-1.46487	up
HJN076	Pinocembrin-7-O-neohesperidoside	Flavonoids	Flavanones	C27H32O13	3	13241-31-1	73091.4	74042.8	73303.2	221650	138928	82049.1	1.41839	0.209152	0.756571	0.498021	-1.00572	up
Rfmb25702	Pinoresinol-4-O-(6''-acetyl)glucoside	Lignans and Coumarins	Lignans	C28H34O12	3	-	124405	98689.4	240377	158710	682003	599357	1.37281	0.176327	0.745622	0.321839	-1.63559	up
Ysjp000315	Pipecolic acid	Alkaloids	Piperidine alkaloids	C6H11NO2	3	535-75-1	4.30231e+06	9.44317e+06	6.93211e+06	3.94182e+07	1.28704e+07	2.43067e+07	1.60965	0.131541	0.740135	0.269959	-1.88919	up
pmb0782	Piperidine	Alkaloids	Piperidine alkaloids	C5H11N	3	110-89-4	3.24006e+06	8.59364e+06	1.33053e+07	9.83911e+06	1.71792e+07	2.46986e+07	1.22933	0.172258	0.742412	0.486089	-1.04071	up
MW0109363	Pro-Glu	Amino acids and derivatives	Amino acids and derivatives	C10H16N2O5	3	67644-00-2	116329	270650	154425	522098	234304	819202	1.42046	0.170933	0.740962	0.343617	-1.54113	up
MW0155931	Pro-Lys-Met	Amino acids and derivatives	Amino acids and derivatives	C16H30N4O4S1	3	-	5.52394e+06	7.79596e+06	1.0364e+07	3.1608e+06	5.67198e+06	2.09636e+06	1.45839	0.0771594	0.740135	2.16704	1.11572	down
MW0156020	Pro-Trp-Tyr	Amino acids and derivatives	Amino acids and derivatives	C25H28N4O5	3	-	3.24122e+06	2.84854e+06	1.04191e+06	681270	547800	700046	1.66162	0.123912	0.740135	3.69686	1.8863	down
Hmsp004056	Protosappanin A	Others	Ketone compounds	C15H12O5	3	-	212281	150898	77330.9	169262	332798	396932	1.34016	0.140072	0.740135	0.490005	-1.02913	up
pme2292	Putrescine	Alkaloids	Alkaloids	C4H12N2	3	110-60-1	4.78186e+06	2.4513e+06	2.17916e+06	8.76328e+06	1.35444e+07	1.84433e+07	1.78089	0.0548136	0.740135	0.230972	-2.11421	up
mws4516	Pyroglutamic acid	Amino acids and derivatives	Amino acids and derivatives	C5H7NO3	3	4042-36-8	758969	713501	962192	6.61236e+06	1.5468e+06	3.76248e+06	1.62212	0.163378	0.740135	0.204222	-2.29179	up
pme2768	Pyrroloquinoline quinone	Alkaloids	Quinoline alkaloids	C14H6N2O8	3	72909-34-3	58412.4	98552	106041	205655	214818	138314	1.6684	0.0340657	0.740135	0.470672	-1.08721	up
MWSHY0151	Quercetagetin; 3,3',4',5,6,7-Hexahydroxyflavone	Flavonoids	Flavonols	C15H10O8	3	90-18-6	721199	472071	211528	169636	202758	139610	1.47634	0.178719	0.745622	2.74372	1.45614	down
MWSHY0029	Quercetin	Flavonoids	Flavonols	C15H10O7	1	117-39-5	520446	434406	156371	148035	98626.7	176169	1.42926	0.167366	0.740135	2.62805	1.394	down
Hmln002199	Quercetin-3-O-(6''-O-acetyl)galactoside	Flavonoids	Flavonols	C23H22O13	1	-	42638.5	62532.5	152530	17063.4	42646	31267.7	1.37368	0.238717	0.766909	2.83259	1.50212	down
Hmln002321	Quercetin-3-O-(6''-O-malonyl)glucoside	Flavonoids	Flavonols	C24H22O15	3	96862-01-0	27407.6	89755.6	111484	23418.7	22688.2	18905.6	1.51438	0.162428	0.740135	3.51697	1.81433	down
MWSHY0046	Quercetin-3-O-glucoside (Isoquercitrin)*	Flavonoids	Flavonols	C21H20O12	3	482-35-9	2.59676e+06	2.27578e+06	1.29655e+06	684424	572137	942938	1.74067	0.0679555	0.740135	2.80477	1.48788	down
pmn001583	Quercetin-3-O-robinobioside	Flavonoids	Flavonols	C27H30O16	1	52525-35-6	28084.9	40562.9	60318.7	4184.35	6248.36	9370.86	1.83616	0.0571765	0.740135	6.51228	2.70316	down
Lmfn003760	Quercetin-4'-O-glucuronide	Flavonoids	Flavonols	C21H18O13	3	201463-36-7	29605.5	1.08669e+06	16868.2	3945.21	4956.93	24832.5	1.23421	0.409871	0.825862	33.5906	5.06999	down
Smgp004575	Quercetin-5-O-β-D-glucoside*	Flavonoids	Flavonols	C21H20O12	3	-	3.10304e+06	1.67893e+06	1.7701e+06	535136	420833	1.09486e+06	1.70205	0.0647893	0.740135	3.19485	1.67575	down
mws1329	Quercetin-7-O-glucoside	Flavonoids	Flavonols	C21H20O12	1	491-50-9	2.11852e+06	2.39636e+06	1.09693e+06	886587	581668	668213	1.68502	0.0925103	0.740135	2.62667	1.39324	down
pmn001423	Roseoside	Others	Ketone compounds	C19H30O8	3	54835-70-0	1.15179e+06	1.74786e+06	1.7754e+06	1.07519e+06	644486	294181	1.48174	0.0438913	0.740135	2.32144	1.21502	down
pmp000604	Rubrofusarin-6-O-glucoside	Others	Ketone compounds	C21H22O10	3	132922-80-6	5.36486e+06	9.37695e+06	5.95144e+06	2.24713e+07	2.4695e+07	8.16423e+06	1.48958	0.14919	0.740135	0.373993	-1.41891	up
mws0582	S-(Methyl)glutathione	Amino acids and derivatives	Amino acids and derivatives	C11H19N3O6S	3	2922-56-7	426386	339044	206493	1.25788e+06	367875	984816	1.35957	0.167713	0.740135	0.372303	-1.42545	up
Hmbp002498	Scopoletin-7-O-xylosyl(1→6)glucoside	Lignans and Coumarins	Coumarins	C21H26O13	3	-	150845	296518	257347	125141	82489.1	102592	1.68369	0.0847192	0.740135	2.27163	1.18373	down
Lmmn002747	Secoisolariciresinol	Lignans and Coumarins	Lignans	C20H26O6	3	29388-59-8	10822.5	13489.3	20439.7	2880.75	7589.48	2815.62	1.64383	0.0466944	0.740135	3.36836	1.75205	down
MW0156946	Ser-Trp-Trp	Amino acids and derivatives	Amino acids and derivatives	C25H27N5O5	3	-	93881.3	540755	524004	2.99575e+06	852121	2.90859e+06	1.51737	0.111135	0.740135	0.171486	-2.54384	up
Hmzp007128	Sesaminol	Lignans and Coumarins	Lignans	C20H18O7	3	74061-79-3	3.5044e+06	5.70924e+06	4.78233e+06	4.22892e+06	1.07487e+06	1.29866e+06	1.42636	0.122351	0.740135	2.11981	1.08394	down
Lmqn000213	Stachyose	Others	Saccharides	C24H42O21	1	470-55-3	109044	170028	158710	83977.1	38013.9	55985.9	1.71517	0.0236118	0.740135	2.45977	1.29852	down
Lagp005492	Subproside I	Terpenoids	Triterpene Saponin	C48H78O19	3	-	122088	142434	315078	89785.5	106984	54229.9	1.41797	0.210578	0.756571	2.30917	1.20737	down
Rfmb26201	Syringaresinol-4'-O-(6''-acetyl)glucoside	Lignans and Coumarins	Lignans	C30H38O14	3	-	1.04833e+06	1.2783e+06	1.16062e+06	487823	603401	443006	1.86155	0.00199862	0.497464	2.27296	1.18457	down
Cmqn003939	Syringaresinol-4,4'-O-bis-β-D-glucoside; Liriodendrin	Lignans and Coumarins	Lignans	C34H46O18	3	573-44-4	72533.7	77497.4	49033.2	23460	27589.7	24525.2	1.84018	0.0402583	0.740135	2.634	1.39726	down
Lmcp003402	Tamarixetin-3-O-glucoside (Tamarixin)	Flavonoids	Flavonols	C22H22O12	3	27542-39-8	217774	328617	232030	921832	307110	660503	1.41978	0.168977	0.740962	0.411984	-1.27934	up
Lszp210010	Tatarine	Alkaloids	Alkaloids	C15H20N2O6	3	-	3.03691e+06	4.4144e+06	1.57366e+06	1.84144e+06	1.24335e+06	866294	1.41071	0.165755	0.740135	2.28417	1.19167	down
mws0044	Taxifolin(Dihydroquercetin)	Flavonoids	Flavanonols	C15H12O7	3	480-18-2	384474	313578	165450	147830	65269.2	81820.9	1.64509	0.0839721	0.740135	2.92792	1.54988	down
MW0109891	Thr-Pro-Arg	Amino acids and derivatives	Amino acids and derivatives	C15H28N6O5	3	-	574185	870198	950376	534799	536706	104860	1.19883	0.0948312	0.740135	2.03573	1.02554	down
MW0158416	Tyr-Asp-Phe	Amino acids and derivatives	Amino acids and derivatives	C22H25N3O7	3	-	2.89862e+06	5.23474e+06	3.47241e+06	858761	2.62449e+06	1.45443e+06	1.47917	0.0690163	0.740135	2.35045	1.23294	down
MWS201479	Tyr-Gly*	Amino acids and derivatives	Amino acids and derivatives	C11H14N2O4	3	673-08-5	151412	105865	119414	247502	306473	665131	1.66696	0.162995	0.740135	0.30899	-1.69437	up
MW0158492	Tyr-His-Tyr	Amino acids and derivatives	Amino acids and derivatives	C24H27N5O6	3	-	1.73667e+06	1.86645e+06	3.94146e+06	1.88805e+06	968118	692596	1.37067	0.195923	0.751323	2.12598	1.08812	down
MW0110290	Tyr-Met	Amino acids and derivatives	Amino acids and derivatives	C14H20N2O4S	3	-	2.3932e+06	3.09948e+06	7.87147e+06	4.25415e+06	1.5404e+06	286971	1.06921	0.316223	0.801836	2.1975	1.13587	down
MW0110228	Tyr-Tyr-Phe	Amino acids and derivatives	Amino acids and derivatives	C27H29N3O6	3	108322-11-8	731752	897511	772574	379879	158535	221635	1.80735	0.00344304	0.560929	3.16011	1.65997	down
mws2368	Tyrosol; 4-Hydroxyphenylethanol	Phenolic acids	Phenolic acids	C8H10O2	3	501-94-0	21759.6	22506.7	19713.2	17581.7	10885.7	2459.44	1.24234	0.123398	0.740135	2.06873	1.04875	down
MW0159168	Val-Ser-Val	Amino acids and derivatives	Amino acids and derivatives	C13H25N3O5	3	-	1.50255e+06	4.46202e+06	3.98107e+06	594342	3.09964e+06	741677	1.15663	0.209053	0.756571	2.2422	1.16491	down
Labp005350	Vestitol glucoside	Flavonoids	Other Flavonoids	C22H26O9	3	-	207933	732162	1.30934e+06	4.06321e+06	3.08242e+06	2.17537e+06	1.58885	0.0296169	0.740135	0.241329	-2.05093	up
pmp001111	Violanthin	Flavonoids	Flavones	C27H30O14	3	40581-17-7	861903	1.15818e+06	240186	2.76232e+06	3.19323e+06	988837	1.38484	0.133602	0.740135	0.325482	-1.61935	up
Cmyp005583	Wushanicariin	Flavonoids	Flavonols	C27H30O11	3	115516-53-5	703538	1.62455e+06	5.16783e+06	1.14869e+06	633920	218370	1.21017	0.309399	0.796861	3.74612	1.9054	down
MWSmce714	Wushanicaritin	Flavonoids	Flavonols	C21H22O7	3	521-45-9	2.87369e+06	5.70118e+06	2.56967e+06	1.5138e+06	1.13659e+06	2.31943e+06	1.51881	0.165342	0.740135	2.24244	1.16507	down
Wbjp001169	o-Carboxy-5-hydroxytryptamine	Alkaloids	Alkaloids	C11H12N2O3	2	-	2.65978e+06	1.747e+06	1.68874e+06	950299	976061	695112	1.76759	0.057066	0.740135	2.32523	1.21737	down
Zmhn002301	p-Coumaric acid-4-O-glucoside	Phenolic acids	Phenolic acids	C15H18O8	1	117405-48-8	321231	128120	162060	45804.7	106336	140389	1.25898	0.209356	0.756571	2.09008	1.06356	down
Zmgp004060	paratensein-7-O-glucoside	Flavonoids	Isoflavones	C22H22O11	3	-	1.96729e+06	7.18853e+06	3.90633e+06	1.94996e+06	2.8521e+06	1.26496e+06	1.16262	0.262094	0.776355	2.15298	1.10633	down
Zbqn001255	propyl-L-alanine	Amino acids and derivatives	Amino acids and derivatives	C6H13NO2	3	-	385447	461193	283165	201096	3087.28	195727	1.19833	0.0456554	0.740135	2.82515	1.49833	down
Wbtp005613	robustaquinone F	Flavonoids	Other Flavonoids	C15H10O7	3	-	1.07154e+07	1.03576e+07	4.27765e+06	4.88349e+06	2.68082e+06	4.22197e+06	1.4118	0.153758	0.740135	2.15086	1.10492	down
Lssp210123	α-Conidendrin	Others	Others	C20H20O6	3	-	115162	101414	110862	58776.3	85836.7	18954.3	1.30265	0.100897	0.740135	2.00185	1.00134	down
mws0675	β-Nicotinamide mononucleotide	Nucleotides and derivatives	Nucleotides and derivatives	C11H15N2O8P	3	1094-61-7	301879	346193	191267	299508	433842	1.17731e+06	1.16578	0.320147	0.804483	0.439293	-1.18674	up
Zmdp001647	γ-Glu-Val	Amino acids and derivatives	Amino acids and derivatives	C10H18N2O5	3	-	159319	142584	172453	44628.8	47513.5	78480	1.83805	0.00224671	0.497464	2.78015	1.47516	down
Zmdp000917	δ-Guanidinovaleric acid	Organic acids	Organic acids	C6H13N3O2	3	462-93-1	4.26525e+06	4.47122e+06	8.26028e+06	3.21539e+06	2.90257e+06	2.04566e+06	1.57263	0.143805	0.740135	2.08201	1.05798	down

## Sheet: Table S1C
Table S1C The DEMs of R2B1 vs CK.
Index	Compounds	Class I	Class II	Formula	Level	CAS	R2B1-1	R2B1-2	R2B1-3	CK-1	CK-2	CK-3	VIP	P-value	FDR	Fold_Change	Log2FC	Type
mws0748	1-Caffeoylquinic acid	Phenolic acids	Phenolic acids	C16H18O9	3	1241-87-8	100219	66111.8	93579.7	37277.8	25711.4	42292.1	2.08264	0.0233779	0.991155	2.46872	1.30377	down
mws4108	1-Methoxyphaseollin	Lignans and Coumarins	Coumarins	C21H20O5	1	157226-48-7	1.99615e+07	2.41661e+06	2.24715e+06	3.33207e+07	22006205	2.4031e+07	1.75595	0.0694426	0.991155	0.310306	-1.68824	up
mws0847	1-Methyladenine	Nucleotides and derivatives	Nucleotides and derivatives	C6H7N5	3	5142-22-3	65875.4	79364.3	184906	38765.3	44768.7	81484.1	1.46926	0.278601	0.991155	2.00067	1.00048	down
Qmhp090808	18-Demethylparaensidimerin C	Alkaloids	Alkaloids	C29H28N2O4	3	-	998519	1.32229e+06	1.18281e+06	3.059e+06	1.16208e+06	3.05594e+06	1.63902	0.182352	0.991155	0.481463	-1.0545	up
Zmzp010608	2',4'-Hydroxy-3,6-di-prenyl-7-hydroxy-(3,3-dimethylprop-1-ene)flavonoid	Flavonoids	Flavones	C30H34O6	3	-	2.07937e+06	655627	556175	1.08655e+06	204112	190292	1.22908	0.364591	0.991155	2.22234	1.15208	down
Wmzn000227	2,2-Dimethylsuccinic acid	Organic acids	Organic acids	C6H10O4	3	597-43-3	15625.8	25136.6	31963.6	68688.8	98464.5	14945.5	1.13	0.272337	0.991155	0.399377	-1.32418	up
Wasn006403	2,3-Dibenzoylglucaric acid	Phenolic acids	Phenolic acids	C20H18O10	1	-	47678.4	45828.9	52102	104774	98345.8	110757	2.27314	0.000799868	0.906166	0.463906	-1.10809	up
Jmwn002117	2-(3,4-dihydroxyphenyl)ethanediol 1-O-β-D-glucopyranoside*	Phenolic acids	Phenolic acids	C14H20O9	1	-	1.32498e+06	2.06382e+06	2.74081e+06	936995	833693	729660	2.02499	0.0947616	0.991155	2.45151	1.29367	down
Zbfn005212	2-(3,4-dihydroxyphenylmethyl)-6-feruloyl-O-glucosyl-D-xylose	Phenolic acids	Phenolic acids	C28H34O15	3	-	1.38655e+06	527846	823412	401654	395917	429624	1.80416	0.183407	0.991155	2.23095	1.15766	down
MWS1787	2-Picoline; 2-Methylpyridine	Alkaloids	Pyridine alkaloids	C6H7N	3	109-06-8	280387	165730	797218	166161	30213	164302	1.45894	0.266411	0.991155	3.44723	1.78544	down
MWSmce049	3'-Hydroxypterostilbene	Others	Stilbene	C16H16O4	3	475231-21-1	155527	35622.4	1069.48	17665.8	542.256	733.54	1.14091	0.342189	0.991155	10.148	3.34312	down
pmb2848	3(2'-Chlorophenyl)-7-hydroxy-4-phenylcoumarin	Lignans and Coumarins	Coumarins	C21H13ClO3	3	-	72577.6	41851	8237.01	37834.7	735.9	2590.95	1.28733	0.297519	0.991155	2.9801	1.57536	down
Laln003968	3,4-dihydroxyallyl benzene-xylose-glucoside	Phenolic acids	Phenolic acids	C20H28O11	3	-	606736	194510	296368	212802	157468	83131.3	1.56844	0.219756	0.991155	2.42084	1.27551	down
Lmgn009690	3,5-Dihydroxy-7,4'-dimethoxyflavone	Flavonoids	Flavonols	C17H14O6	1	15486-33-6	1.11562e+07	3.97783e+06	19050.1	1.64718e+06	10969	10340	1.04009	0.30077	0.991155	9.08193	3.183	down
Lmbn000216	3-Methylmalic acid*	Organic acids	Organic acids	C5H8O5	3	152204-30-3	443993	437953	4.39464e+06	289585	359588	105028	1.47796	0.371098	0.991155	6.99625	2.80658	down
pme0309	3-O-Methylgallic Acid*	Phenolic acids	Phenolic acids	C8H8O5	3	3934-84-7	130754	102807	86952.9	32116.2	66214.4	44804.2	2.02157	0.0241882	0.991155	2.23925	1.16301	down
MWS3136	4-Methoxysalicylic Acid	Phenolic acids	Phenolic acids	C8H8O4	3	2237-36-7	68815.8	62824.2	53271.5	45888.6	28770.1	10440.8	1.63135	0.0655977	0.991155	2.17289	1.11961	down
Wdtp010604	4-Octylphenol-1-O-glucuronide	Phenolic acids	Phenolic acids	C20H30O7	1	-	189073	180834	49546	1.76444e+06	241339	85907.7	1.11072	0.407268	0.991155	0.200533	-2.31809	up
mws0038	5,4'-Dihydroxy-3,7-dimethoxyflavone(Kumatakenin)*	Flavonoids	Flavonols	C17H14O6	1	3301-49-3	6.66551e+07	4.06626e+07	151339	1.93472e+07	79690.1	25141.4	1.04522	0.265308	0.991155	5.52481	2.46593	down
Lmsn003628	6'-O-Sinapoylsucrose	Phenolic acids	Phenolic acids	C23H32O15	3	-	114204	91104.1	52788.1	44545.5	16200.1	32399.5	1.82426	0.0738217	0.991155	2.77091	1.47036	down
pmp000971	6-Demethoxy-7-methylcapillarisin	Others	Chromone	C16H12O6	1	-	1.95388e+06	2.40111e+06	90383.8	1.18221e+06	35713.7	14440.2	1.17883	0.273414	0.991155	3.60719	1.85088	down
Wmkn002777	7-Hydroxy-3'-methoxy-isoflavone-7-primeveroside	Flavonoids	Isoflavones	C27H30O13	1	-	1.5776e+06	511067	1.24321e+06	1.91248e+06	2.62772e+06	4.21854e+06	1.76595	0.100649	0.991155	0.380406	-1.39439	up
Hmqn002118	7-Hydroxycoumarin;Umbelliferone	Lignans and Coumarins	Coumarins	C9H6O3	3	93-35-6	44497.4	27700.1	20914.3	14299.7	12597.6	17299.6	1.88866	0.14085	0.991155	2.10675	1.07502	down
mws0072	Apigenin-5-O-glucoside	Flavonoids	Flavones	C21H20O10	3	28757-27-9	3.20651e+06	3.75763e+06	3.88298e+06	6.23092e+06	4.73879e+06	1.15419e+07	1.77673	0.199273	0.991155	0.481847	-1.05335	up
pmp000581	Apigenin-7-O-(6''-acetyl)glucoside	Flavonoids	Flavones	C23H22O11	3	72741-92-5	34386.1	4890.47	6727.44	44703.9	42367.1	21213.9	1.5625	0.165927	0.991155	0.424843	-1.235	up
MWS201408	Asp-Glu	Amino acids and derivatives	Amino acids and derivatives	C9H14N2O7	3	6157-06-8	36718.9	13156.2	40992.3	12244	15475.1	15476.4	1.49711	0.206233	0.991155	2.10363	1.07288	down
MWS201455	Asp-Lys*	Amino acids and derivatives	Amino acids and derivatives	C10H19N3O5	3	5891-51-0	155470	888963	240215	636329	362352	1.93613e+06	1.17711	0.384899	0.991155	0.437728	-1.19189	up
MW0146229	Asp-Phe-Trp	Amino acids and derivatives	Amino acids and derivatives	C24H26N4O6	3	-	922742	617931	586307	270523	166249	494354	1.80446	0.0514916	0.991155	2.28431	1.19176	down
pme1841	Cadaverine	Alkaloids	Alkaloids	C5H14N2	3	462-94-2	1.29591e+07	8.08453e+07	7.49904e+07	8.27931e+07	1.42429e+08	1.80057e+08	1.46153	0.0962836	0.991155	0.416491	-1.26364	up
mws0875	Cys-Gly	Amino acids and derivatives	Amino acids and derivatives	C5H10N2O3S	3	19246-18-5	671618	765685	647649	627517	1.20319e+06	3.09815e+06	1.26174	0.331728	0.991155	0.42301	-1.24124	up
mws1346	DL-2-Aminoadipic acid	Alkaloids	Alkaloids	C6H11NO4	3	542-32-5	1.03989e+06	159256	376509	169342	102297	352319	1.1543	0.354056	0.991155	2.52526	1.33643	down
pmp000417	Daidzein-4'-O-glucoside*	Flavonoids	Isoflavones	C21H20O9	1	-	4.72072e+06	6.3927e+06	3.46019e+07	6.26658e+07	3.90313e+07	2.44458e+07	1.63558	0.144926	0.991155	0.362409	-1.46431	up
Lmsp003655	Dehydrodiconiferyl alcohol-gamma'-O-glucoside*	Lignans and Coumarins	Lignans	C26H32O11	3	-	481297	478807	315897	252033	159828	195969	2.00581	0.0372404	0.991155	2.09928	1.06989	down
Cmsp004086	Dihydrokaempferide	Flavonoids	Flavanonols	C16H14O6	2	137225-59-3	2.6672e+07	1.00934e+07	8.20327e+06	5.60355e+06	1.06422e+07	4.77959e+06	1.42408	0.305351	0.991155	2.13878	1.09679	down
pmb2640	Dodecanoic acid (Lauric acid)	Lipids	Free fatty acids	C12H24O2	3	143-07-7	97212.6	77945.3	88876.6	252018	186807	159932	2.17451	0.0500635	0.991155	0.440971	-1.18124	up
mws1397	Epicatechin gallate*	Flavonoids	Flavanols	C22H18O10	3	1257-08-5	19362.8	14271.5	19371	68250.7	31327.6	32178.7	1.97141	0.16133	0.991155	0.402296	-1.31367	up
pme3034	Ethylmalonic acid*	Organic acids	Organic acids	C5H8O4	3	601-75-2	503022	792920	610073	2.09686e+06	871650	943566	1.71252	0.230836	0.991155	0.487214	-1.03737	up
Zbqp010816	Flemiphilippinin A	Flavonoids	Isoflavones	C30H32O6	3	140366-64-9	105030	75272.2	118009	23106.1	39244.4	25333.1	2.18229	0.0195698	0.991155	3.40213	1.76644	down
pmp000413	Genistein-8-C-glucoside	Flavonoids	Isoflavones	C21H20O10	1	66026-80-0	2.50902e+06	3.25543e+06	5.94035e+06	1.59173e+07	4.11483e+06	4.42042e+06	1.22327	0.389397	0.991155	0.478674	-1.06288	up
Zmgn006415	Glabrene	Flavonoids	Other Flavonoids	C20H18O4	2	60008-03-9	4.03851e+06	3.80441e+06	5.59331e+06	2.15107e+06	2.22697e+06	2.06558e+06	2.16916	0.0524922	0.991155	2.0852	1.06019	down
MW0149678	Gln-Glu-Gln	Amino acids and derivatives	Amino acids and derivatives	C15H25N5O8	3	-	791542	364715	759632	377031	140564	79324	1.75369	0.0647601	0.991155	3.20963	1.68241	down
pme0243	Glutaric acid*	Organic acids	Organic acids	C5H8O4	3	110-94-1	503022	792920	610073	2.09686e+06	871650	943566	1.71252	0.230836	0.991155	0.487214	-1.03737	up
pmp000395	Glycyroside	Flavonoids	Isoflavones	C27H30O13	1	125310-04-5	9.53056e+06	2.40502e+06	6.07359e+06	1.09267e+07	1.5541e+07	2.01903e+07	1.75392	0.0509564	0.991155	0.385982	-1.37339	up
Hmgp007733	Hedysarimcoumestan D	Others	Lactones	C21H18O6	3	-	16824	2731.74	4548.36	29877.8	20429.3	23889.9	1.82403	0.0422019	0.991155	0.324866	-1.62208	up
MWSslk199	Icaritin	Flavonoids	Flavonols	C21H20O6	3	118525-40-9	1.86913e+06	1.22973e+06	1.84923e+06	1.02345e+06	701064	627456	1.98184	0.0337696	0.991155	2.10381	1.073	down
pmb0532	Inosine 5'-monophosphate	Nucleotides and derivatives	Nucleotides and derivatives	C10H13N4O8P	3	131-99-7	100726	97875.3	86672.4	2168.09	30808.8	105586	1.3715	0.2522	0.991155	2.0588	1.04181	down
Lasp002993	Isobavachalcone glucoside	Flavonoids	Chalcones	C26H30O9	3	-	7398.28	19323.7	321787	277336	274950	199935	1.48493	0.319865	0.991155	0.463307	-1.10996	up
pmb0964	Isopentenyladenine-7-N-glucoside	Nucleotides and derivatives	Nucleotides and derivatives	C16H23N5O5	3	-	2.30778e+06	1.83773e+06	5.19206e+06	2.24619e+06	1.30511e+06	635163	1.44927	0.239058	0.991155	2.23042	1.15732	down
Zbdp010681	Karanjachromene	Flavonoids	Other Flavonoids	C21H18O4	3	38070-93-8	55017.8	36326.3	84133.5	13965.6	3429.44	26296.8	1.76505	0.0687647	0.991155	4.01626	2.00585	down
Lmmn001294	Koaburaside*	Phenolic acids	Phenolic acids	C14H20O9	1	41653-73-0	1.64891e+06	3.01439e+06	3.79726e+06	1.56258e+06	1.31239e+06	1.24982e+06	1.80219	0.144983	0.991155	2.05115	1.03643	down
Lmbp000123	L-Homomethionine	Amino acids and derivatives	Amino acids and derivatives	C6H13NO2S	3	25148-30-5	442965	575865	2.09122e+06	124358	396470	790745	1.22998	0.377983	0.991155	2.37124	1.24564	down
MWSmce340	L-Praziquanamine	Alkaloids	Isoquinoline alkaloids	C12H14N2O	3	99746-73-3	4236.06	15245.3	14411.2	28469.9	25188.2	16179.8	1.56385	0.0787091	0.991155	0.485304	-1.04304	up
pmp000354	Licoflavanone	Flavonoids	Flavanones	C20H20O5	3	119240-82-3	4442.03	8277.92	1697.39	12747.2	25254.3	9446.79	1.73272	0.136745	0.991155	0.303854	-1.71855	up
pmn001390	Licoisoflavone B	Flavonoids	Isoflavones	C20H16O6	3	66056-30-2	6.33025e+06	910399	494663	7.91221e+06	5.31724e+06	7.00392e+06	1.62942	0.144611	0.991155	0.382305	-1.3872	up
pmp000400	Licorice glycoside B	Flavonoids	Chalcones	C35H36O15	1	-	114580	285701	274499	397630	571391	387345	1.72214	0.0495214	0.991155	0.497492	-1.00726	up
Hmqp002870	Luteolin-7-O-Sophoroside-5-O-arabinoside	Flavonoids	Flavones	C32H38O20	3	-	33630.7	44973.3	34651.5	20280.1	20386.9	15069	2.13631	0.0191215	0.991155	2.032	1.0229	down
MWSHY0080	Luteolin-7-O-neohesperidoside (Lonicerin)*	Flavonoids	Flavones	C27H30O15	3	25694-72-8	122837	138531	202061	93131.8	60415.3	58180.4	1.98373	0.055907	0.991155	2.1888	1.13014	down
pmp000593	Luteolin-7-O-rutinoside*	Flavonoids	Flavones	C27H30O15	3	3563-98-2	100009	93744.4	104161	76004.4	22057.9	17959.4	1.7548	0.0798209	0.991155	2.56775	1.36051	down
Lmhp008718	LysoPC 17:2	Lipids	LPC	C25H48NO7P	3	-	38509.6	51564.6	38289.7	202734	45209.9	50528	1.26677	0.386746	0.991155	0.430071	-1.21735	up
Lmhp010190	LysoPC 18:1(2n isomer)	Lipids	LPC	C26H52NO7P	1	-	465796	677687	617644	3.00615e+06	713796	442837	1.00872	0.428711	0.991155	0.423065	-1.24105	up
pmp001273	LysoPC 18:2	Lipids	LPC	C26H50NO7P	1	-	4.24031e+06	5.6827e+06	5.59556e+06	2.17232e+07	6.02083e+06	5.94394e+06	1.33501	0.367602	0.991155	0.460656	-1.11824	up
pmp001251	LysoPC 18:2(2n isomer)	Lipids	LPC	C26H50NO7P	1	-	7.86104e+06	1.30075e+07	1.23865e+07	5.20509e+07	1.27006e+07	1.18207e+07	1.24049	0.390122	0.991155	0.434297	-1.20325	up
pmb0865	LysoPC 18:3(2n isomer)	Lipids	LPC	C26H48NO7P	1	-	2.90758e+06	4.4175e+06	3.73757e+06	1.69465e+07	4.15911e+06	3.43609e+06	1.12842	0.413654	0.991155	0.45077	-1.14954	up
pmd0146	LysoPC 20:2(2n isomer)*	Lipids	LPC	C28H54NO7P	3	-	20545.2	36928.6	25463.3	103117	29179.7	35475.1	1.33296	0.354355	0.991155	0.494345	-1.01641	up
pmb0856	LysoPE 18:1(2n isomer)*	Lipids	LPE	C23H46NO7P	3	-	100601	160292	146254	452256	309625	93605.6	1.1762	0.286743	0.991155	0.475924	-1.0712	up
pmb0874	LysoPE 18:2(2n isomer)	Lipids	LPE	C23H44NO7P	1	-	2.12122e+06	4.20369e+06	2.79915e+06	1.42789e+07	3.37247e+06	4.85663e+06	1.47173	0.320603	0.991155	0.40537	-1.30269	up
Lmhp008589	LysoPE 18:3(2n isomer)	Lipids	LPE	C23H42NO7P	1	-	560049	562776	467180	2.34435e+06	576369	778104	1.45745	0.335254	0.991155	0.429868	-1.21803	up
Hmyn007168	LysoPG 16:0	Lipids	Glycerol ester	C22H45O9P	3	-	166468	145637	91469	1.73262e+06	2.19979e+06	1.49164e+06	2.25698	0.0142664	0.991155	0.0744044	-3.74847	up
pme1014	Menatetrenone (Vitamin K2)	Others	Vitamin	C31H40O2	3	11032-49-8	2.06361e+06	307971	360272	323148	273146	289607	1.15813	0.397723	0.991155	3.0837	1.62466	down
MW0153708	Met-Tyr-Tyr	Amino acids and derivatives	Amino acids and derivatives	C23H29N3O6S1	3	-	543620	977898	1.5866e+06	5.45245e+06	1.27605e+06	3.66e+06	1.71282	0.176717	0.991155	0.299188	-1.74087	up
Lmyn002788	Methyl gallate*	Phenolic acids	Phenolic acids	C8H8O5	3	99-24-1	130754	102807	86952.9	32116.2	66214.4	44804.2	2.02157	0.0241882	0.991155	2.23925	1.16301	down
MWSslk120	N-Acetyl-DL-phenylalanine	Amino acids and derivatives	Amino acids and derivatives	C11H13NO3	1	2901-75-9	100012	59738.2	86451.8	53744	57290.8	2148.62	1.24688	0.117319	0.991155	2.17525	1.12118	down
MWStz294	N-Feruloyltryptamine	Alkaloids	Plumerane	C20H20N2O3	3	53905-13-8	153470	39724.6	150160	29332.6	40303.4	73704.2	1.38631	0.209363	0.991155	2.39538	1.26025	down
Lmqp000427	N-Methyl-Trans-4-Hydroxy-L-Proline	Amino acids and derivatives	Amino acids and derivatives	C6H11NO3	3	4252-82-8	301710	330777	1.48315e+06	150526	212356	221923	1.59377	0.31988	0.991155	3.61768	1.85507	down
Lmyp004084	Perillyl alcohol	Terpenoids	Monoterpenoids	C10H16O	3	57717-97-2	81298.9	98790.4	19430.5	217690	65895.9	184654	1.39826	0.182954	0.991155	0.426106	-1.23072	up
Zmdn006214	Physcion-8-O-(6-acetyl)-glucoside	Quinones	Anthraquinone	C24H24O11	3	-	612863	122899	100312	150692	106374	54483.8	1.08594	0.405845	0.991155	2.68359	1.42417	down
Zmhn001970	Piceid (3,4',5-Trihydroxystilbene-3-O-glucoside)	Others	Stilbene	C20H22O8	2	27208-80-6	39714.6	216879	102508	199569	345168	280006	1.58591	0.0835992	0.991155	0.43541	-1.19955	up
pmn001370	Pinoresinol-4,4'-O-diglucoside	Lignans and Coumarins	Lignans	C32H42O16	3	63902-38-5	626946	290029	288022	166513	181143	127661	1.92214	0.161028	0.991155	2.53515	1.34207	down
pmb0782	Piperidine	Alkaloids	Piperidine alkaloids	C5H11N	3	110-89-4	3.09964e+06	9.81761e+06	1.03145e+07	9.83911e+06	1.71792e+07	2.46986e+07	1.50256	0.144413	0.991155	0.449211	-1.15454	up
MW0156015	Pro-Trp-His	Amino acids and derivatives	Amino acids and derivatives	C22H26N6O4	3	-	264644	122955	138700	113578	71230.3	63196	1.7333	0.164757	0.991155	2.12214	1.08552	down
Lcyp000677	Prunetin-4'-O-glucoside(Prunitrin)*	Flavonoids	Isoflavones	C22H22O10	1	154-36-9	1.13837e+06	885004	1.42008e+06	3.26697e+06	3.35189e+06	796752	1.2124	0.252664	0.991155	0.464352	-1.10671	up
Lmjn007168	Quercetin-3,3'-dimethyl ether	Flavonoids	Flavonols	C17H14O7	1	4382-17-6	189897	38910	3410.86	29634.9	1199.71	706.316	1.25927	0.362361	0.991155	7.36244	2.88018	down
mws0988	Rhamnetin; 3,5,3',4'-Tetrahydroxy-7-Methoxyflavone	Flavonoids	Flavonols	C16H12O7	1	90-19-7	780423	301884	10182.3	162679	4538.45	3954.94	1.16181	0.303221	0.991155	6.38238	2.6741	down
Lssp210104	Ritzisophorone G	Others	Others	C20H20O6	3	-	84379.1	55723.2	48221.6	57326.6	146290	175475	1.38556	0.209104	0.991155	0.496776	-1.00933	up
MW0156946	Ser-Trp-Trp	Amino acids and derivatives	Amino acids and derivatives	C25H27N5O5	3	-	290472	657442	1.19776e+06	2.99575e+06	852121	2.90859e+06	1.64539	0.148009	0.991155	0.317574	-1.65483	up
Lmqn000213	Stachyose	Others	Saccharides	C24H42O21	1	470-55-3	122864	146402	101522	83977.1	38013.9	55985.9	1.87758	0.0260696	0.991155	2.08335	1.05891	down
Cmqn003939	Syringaresinol-4,4'-O-bis-β-D-glucoside; Liriodendrin	Lignans and Coumarins	Lignans	C34H46O18	3	573-44-4	86835.7	46567.8	40829	23460	27589.7	24525.2	1.95952	0.150067	0.991155	2.30543	1.20503	down
Lmcp003402	Tamarixetin-3-O-glucoside (Tamarixin)	Flavonoids	Flavonols	C22H22O12	3	27542-39-8	217648	265291	435635	921832	307110	660503	1.5522	0.203277	0.991155	0.486161	-1.04049	up
MW0109888	Thr-Phe	Amino acids and derivatives	Amino acids and derivatives	C13H18N2O4	3	16875-27-7	1.2964e+06	3.62635e+06	115451	1.95877e+06	7.13834e+06	8.07693e+06	1.39402	0.155889	0.991155	0.293361	-1.76925	up
mws2523	Trehalose 6-phosphate	Others	Saccharides	C12H23O14P	1	4484-88-2	1.21071e+06	811143	890670	657880	175300	545244	1.58293	0.0564841	0.991155	2.11294	1.07925	down
MW0158121	Trp-Cys-Gln	Amino acids and derivatives	Amino acids and derivatives	C19H25N5O5S1	3	-	1.02078e+06	1.81406e+06	2.30655e+06	5.73714e+06	2.68888e+06	3.99409e+06	1.87821	0.0948622	0.991155	0.413957	-1.27245	up
Zbsn009679	Velutin (5,4'-dihydroxy-7,3'-dimethoxyflavone)*	Flavonoids	Flavones	C17H14O6	1	25739-41-7	6.29895e+07	3.96038e+07	130990	1.87226e+07	70348.7	18350.5	1.04543	0.263263	0.991155	5.46077	2.44911	down
Zjgp101404	licorice-saponin O4	Terpenoids	Triterpene Saponin	C54H84O24	1	-	1.13247e+06	1.28246e+06	1.30488e+06	585208	515392	471187	2.24532	0.000927024	0.906166	2.36661	1.24282	down
Lssp210123	α-Conidendrin	Others	Others	C20H20O6	3	-	199753	147497	73955	58776.3	85836.7	18954.3	1.5881	0.127827	0.991155	2.57512	1.36464	down

## Sheet: Table S1D
Table S1D The DEMs of R4B1 vs CK.
Index	Compounds	Class I	Class II	Formula	Level	CAS	R4B1-1	R4B1-2	R4B1-3	CK-1	CK-2	CK-3	VIP	P-value	FDR	Fold_Change	Log2FC	Type
Lmcn009122	(7Z)-Hexadecenoic acid*	Lipids	Free fatty acids	C16H30O2	2	2416-19-5	35022.4	27649	33634.5	104032	101478	18990.7	1.05156	0.26523	0.957832	0.428978	-1.22102	up
Wbtn011825	1,6-dihydroxy-3,7-dimethoxy-2-(3-methylbut-2-en-1-yl)xanthen-9-one	Flavonoids	Other Flavonoids	C20H20O6	3	-	237315	793477	775859	378589	293042	216856	1.25519	0.231365	0.957832	2.0334	1.0239	down
mws0748	1-Caffeoylquinic acid	Phenolic acids	Phenolic acids	C16H18O9	3	1241-87-8	96534.3	49664.4	75471.3	37277.8	25711.4	42292.1	1.78751	0.0898661	0.957832	2.1055	1.07416	down
pmn001319	1-O-Feruloyl-3-O-p-Coumaroylglycerol	Phenolic acids	Phenolic acids	C22H22O8	3	-	10451.4	13980.8	9092.59	10655.8	23480.5	44710.3	1.34938	0.26625	0.957832	0.42519	-1.23382	up
Hmlp006326	2',4'-dihydroxy-4-methoxydihydrochalcone	Flavonoids	Chalcones	C16H16O4	3	-	456980	521320	712568	1.98164e+06	400954	1.14451e+06	1.1135	0.311098	0.957832	0.479392	-1.06072	up
Zbqp001937	2,6-diamino-7-methyl-5-oxooctanoic acid	Amino acids and derivatives	Amino acids and derivatives	C9H18N2O3	3	-	49686.5	652.003	11046.9	55251.7	66480.4	56932.9	1.45144	0.113146	0.957832	0.343578	-1.54129	up
mws2124	2-Phosphoglycolate	Organic acids	Organic acids	C2H5O6P	3	13147-57-4	15374	160115	146572	265484	194251	219476	1.29698	0.107012	0.957832	0.474169	-1.07653	up
Lahp002608	3,5-Dihydro-2H-Furo[3,2-C]Quinolin-4-One*	Alkaloids	Quinoline alkaloids	C11H9NO2	1	-	1.77351e+06	1.19548e+06	1.31999e+06	3.85505e+06	3.45357e+06	2.72786e+06	2.06616	0.0138005	0.957832	0.427339	-1.22655	up
pme2914	3-Hydroxy-3-methylpentane-1,5-dioic acid	Amino acids and derivatives	Amino acids and derivatives	C6H10O5	1	503-49-1	2.38657e+06	2.74274e+06	5.73666e+06	5.91026e+06	6.48428e+06	1.04234e+07	1.71797	0.0931312	0.957832	0.476203	-1.07035	up
MWS04559g	3-Hydroxy-L-phenylalanine*	Amino acids and derivatives	Amino acids and derivatives	C9H11NO3	1	587-33-7	3.15465e+06	6.63753e+06	6.5578e+06	5.55261e+06	9.39481e+06	2.74504e+07	1.2789	0.32646	0.957832	0.385632	-1.3747	up
Hmmp001310	3-Indoleacrylic acid*	Alkaloids	Plumerane	C11H9NO2	1	1204-06-4	13311125	1.01454e+07	9.57802e+06	3.14916e+07	2.57293e+07	2.33087e+07	2.09695	0.0110717	0.957832	0.410216	-1.28554	up
Hmgp002327	3-amino-2-naphthoic acid*	Alkaloids	Alkaloids	C11H9NO2	1	-	9.49068e+06	7.47683e+06	6.86795e+06	2.33351e+07	2.08206e+07	1.73688e+07	2.11091	0.00868476	0.957832	0.387414	-1.36805	up
Wcdn001780	3-methoxy-4-[3,4,5-trihydroxy-6-(sulfooxymethyl)oxan-2-yl]oxybenzoic acid	Others	Others	C14H18O12S	3	-	2.74621e+06	1.16659e+07	4.35696e+06	8.79622e+06	1.10338e+07	2.07842e+07	1.40723	0.19361	0.957832	0.46213	-1.11363	up
Ladp002935	3-quinolinecarboxylic acid	Alkaloids	Quinoline alkaloids	C10H7NO3	1	-	63320.5	36852.6	74814	170777	149556	139705	2.03808	0.00322016	0.957832	0.380375	-1.39451	up
Zjgp101440	30-hydroxy glycyrrhizin	Terpenoids	Triterpene Saponin	C42H64O15	1	-	7.756e+06	7.21566e+06	8.98155e+06	7846596	3.08456e+06	389618	1.28618	0.187907	0.957832	2.11586	1.08125	down
MWSHY0129	4,4'-Dihydroxy-2-methoxychalcone; Echinatin	Flavonoids	Chalcones	C16H14O4	3	34221-41-5	806951	892890	848647	3.44957e+06	730942	1.30356e+06	1.16212	0.358499	0.957832	0.464707	-1.10561	up
Hmlp006030	4,4'-dihydroxy-2-methoxychalcone	Flavonoids	Chalcones	C16H14O4	3	-	79839.4	92335	106236	223142	57246.4	380171	1.03509	0.304882	0.957832	0.421477	-1.24648	up
Lmqn005782	4,5,8-Trihydroxy-α-tetralone	Quinones	Naphthol	C10H10O4	1	-	143175	140884	237041	604537	330298	175482	1.44447	0.254607	0.957832	0.469326	-1.09134	up
Zmcn005156	4,5-O-Dicaffeoylquinic Acid Methyl Ester	Phenolic acids	Phenolic acids	C26H26O12	3	188742-80-5	241135	269011	242640	118227	142858	76415.3	1.99494	0.00891917	0.957832	2.23047	1.15735	down
Zmsp000878	4-Hydroxy-5-(2-oxo-1-pyrrolidinyl)benzoic acid*	Alkaloids	Pyrrole alkaloids	C9H11NO3	1	-	1.76556e+06	1.6991e+06	1.60276e+06	1.88303e+06	2.69663e+06	7.65717e+06	1.37641	0.316426	0.957832	0.414111	-1.27191	up
Zbqp003444	4-amino-5-oxo-5-(pentylamino)pentanoic acid	Amino acids and derivatives	Amino acids and derivatives	C10H20N2O3	1	-	41138.2	37519.1	74099.8	118684	157964	45572.1	1.3788	0.222285	0.957832	0.474078	-1.0768	up
Zmdp004370	6''-O-Acetyldaidzin	Flavonoids	Isoflavones	C23H22O10	3	71385-83-6	33319.1	22879.6	35608.7	66199.9	113803	32070.4	1.51606	0.230642	0.957832	0.432905	-1.20788	up
pmp000193	6''-O-Malonyldaidzin	Flavonoids	Isoflavones	C24H22O12	1	124590-31-4	1.85829e+07	8.77626e+06	1.60957e+07	3.01532e+07	5.59449e+07	1.58368e+07	1.49371	0.234583	0.957832	0.426299	-1.23006	up
Hmcn000773	6'-O-Glucosylaucubin	Terpenoids	Sesquiterpenoids	C21H32O14	3	-	27208.7	30433.9	44487.7	47822.4	53244.4	127579	1.59349	0.239977	0.957832	0.446676	-1.1627	up
Smdp007779	8-Demethylfarrerol	Flavonoids	Flavanones	C16H14O5	3	-	3.00389e+06	2.19336e+06	2.01994e+06	4.72265e+06	3.09096e+06	8.29144e+06	1.66585	0.189652	0.957832	0.448132	-1.158	up
Wcjp002598	8-hydroxyquinoline	Alkaloids	Quinoline alkaloids	C9H7NO	1	148-24-3	216977	198317	183461	505192	443240	473802	2.163	0.000765609	0.748383	0.420997	-1.24812	up
Lmtn004049	Abscisic acid	Organic acids	Organic acids	C15H20O4	3	21293-29-8	81352.9	261894	188457	85268.5	49896.4	49411.3	1.72242	0.152272	0.957832	2.88068	1.52641	down
Zmjn001030	Adenosine 2'-Phosphate	Nucleotides and derivatives	Nucleotides and derivatives	C10H14N5O7P	3	130-49-4	462539	703593	348524	104960	192788	94777	2.0255	0.0600279	0.957832	3.85875	1.94813	down
mws4176	Ala-Phe	Amino acids and derivatives	Amino acids and derivatives	C12H16N2O3	3	3061-90-3	150429	145754	185565	190301	230868	774252	1.35772	0.333565	0.957832	0.402994	-1.31117	up
pmb0758	Anisic acid-O-feruloyl glucoside	Phenolic acids	Phenolic acids	C24H26O11	3	-	251530	234057	178191	84332	52343	172443	1.70025	0.0600974	0.957832	2.14732	1.10254	down
MWS201384	Arg-Gly	Amino acids and derivatives	Amino acids and derivatives	C8H17N5O3	3	108347-93-9	611992	873823	482187	630464	1.61398e+06	2.47572e+06	1.38817	0.223863	0.957832	0.416935	-1.26211	up
MWSHY0138	Bavachinin	Flavonoids	Flavanones	C21H22O4	3	19879-30-2	109401	83435.6	84856.1	111306	313119	144381	1.51458	0.259458	0.957832	0.488203	-1.03445	up
Yazn005837	Boschnaside	Terpenoids	Monoterpenoids	C16H26O7	3	-	80518	4891.44	41582.4	94269.4	74765.3	105887	1.36687	0.139449	0.957832	0.461919	-1.11429	up
Lasp008178	Butesdonwerin B	Flavonoids	Isoflavones	C27H24O9	3	-	33518.9	34163.1	60567.4	99140.9	31252.5	157429	1.18494	0.279622	0.957832	0.445585	-1.16623	up
Zbrn008158	Chrysoeriol; 5,7,4'-Trihydroxy-3'-Methoxyflavone	Flavonoids	Flavones	C16H12O6	3	491-71-4	468015	2.34217e+06	420338	284646	251209	224682	1.60351	0.322921	0.957832	4.24769	2.08668	down
mws0397	Cis-5,8,11,14,17-Eicosapentaenoic Acid	Lipids	Free fatty acids	C20H30O2	3	10417-94-4	6324.23	6828.3	9963.08	44488.9	34819.9	4108.55	1.12628	0.239763	0.957832	0.277108	-1.85148	up
MW0106261	Cys-Leu-Lys	Amino acids and derivatives	Amino acids and derivatives	C15H30N4O4S1	3	-	87687.3	263877	258307	56469.9	43508.5	197294	1.27669	0.243689	0.957832	2.05155	1.03672	down
MWS1926	DL-Leucine*	Amino acids and derivatives	Amino acids and derivatives	C6H13NO2	1	328-39-2	7.16169e+06	8.73742e+06	9.56178e+06	7.56256e+06	1.15186e+07	3.36719e+07	1.0917	0.379203	0.957832	0.482644	-1.05097	up
MWS00275g	DL-O-tyrosine	Amino acids and derivatives	Amino acids and derivatives	C9H11NO3	3	2370-61-8	10343.6	18287	5024.87	22353.1	24384.9	35605.5	1.65537	0.0454064	0.957832	0.408721	-1.29081	up
MWSmce056	DL-Tryptophan	Amino acids and derivatives	Amino acids and derivatives	C11H12N2O2	1	54-12-6	480676	399740	316318	1.30076e+06	1.00474e+06	801548	2.03339	0.0375184	0.957832	0.385168	-1.37644	up
Zmdp004305	Daidzein-7-O-(2''-benzoyl)rhamnoside	Flavonoids	Isoflavones	C28H24O9	3	-	573502	291728	341439	1.30412e+06	1.23944e+06	432978	1.57409	0.161245	0.957832	0.405394	-1.3026	up
MWSslk252	Didymin (Isosakuranetin-7-O-rutinoside)	Flavonoids	Flavanones	C28H34O14	3	14259-47-3	14297.4	15955.1	1064.62	31092.2	8382.68	34850.4	1.07865	0.224132	0.957832	0.421353	-1.2469	up
HJN055	Dihydrocharcone-4'-O-glucoside	Flavonoids	Chalcones	C21H24O10	3	-	3.25647e+06	3.4407e+06	4.426e+06	2.45388e+06	975693	1.21216e+06	1.83684	0.0229036	0.957832	2.39634	1.26083	down
Lmrgn03385	Dihydrophaseic acid	Terpenoids	Sesquiterpenoids	C15H22O5	1	41756-77-8	126230	336953	604951	741191	656267	889687	1.57023	0.0805701	0.957832	0.467017	-1.09845	up
mws0058	Diosmetin (5,7,3'-Trihydroxy-4'-methoxyflavone)*	Flavonoids	Flavones	C16H12O6	3	520-34-3	9.18912e+06	3.8387e+07	1.67559e+07	1.82461e+07	7.78952e+06	5.74166e+06	1.16767	0.34568	0.957832	2.02447	1.01754	down
pmb2640	Dodecanoic acid (Lauric acid)	Lipids	Free fatty acids	C12H24O2	3	143-07-7	56807.8	85050	84592.1	252018	186807	159932	2.04118	0.0342585	0.957832	0.3782	-1.40278	up
mws1397	Epicatechin gallate*	Flavonoids	Flavanols	C22H18O10	3	1257-08-5	10960.4	33619.7	6118.16	68250.7	31327.6	32178.7	1.50827	0.151093	0.957832	0.384786	-1.37787	up
MWSHY0092	Eriodictyol-7-O-Rutinoside (Eriocitrin)	Flavonoids	Flavanones	C27H32O15	3	13463-28-0	21713.2	114248	59954.4	28482.3	12294.1	32744.4	1.33628	0.265279	0.957832	2.66476	1.41401	down
Zbnn003132	Eriodictyol-8-C-glucoside-4'-O-glucoside	Flavonoids	Flavanones	C27H32O16	1	-	1.04286e+06	1.73464e+06	2.75887e+06	435123	876920	668734	1.78118	0.133085	0.957832	2.79505	1.48287	down
Lajp003377	Fisetinidol-(4α,6)-gallocatechin	Flavonoids	Flavanols	C30H26O12	3	1262536-83-3	285289	585574	439755	2.10631e+06	1.2025e+06	995027	1.93278	0.0916935	0.957832	0.304523	-1.71538	up
Lmmp000897	Gallocatechin-(4α→8)-gallocatechin	Flavonoids	Flavanols	C30H26O14	3	-	592524	538015	465957	840150	865170	3.18583e+06	1.55266	0.293321	0.957832	0.326405	-1.61526	up
MWSN0030	Glabridin	Flavonoids	Other Flavonoids	C20H20O4	3	59870-68-7	14538.8	19468.4	27193.5	68666.8	32890.9	46876.7	1.86381	0.0947446	0.957832	0.412308	-1.2782	up
MW0149947	Glu-Asp-His	Amino acids and derivatives	Amino acids and derivatives	C15H21N5O8	3	-	4.23894e+06	5.18862e+06	4.21675e+06	2.46744e+06	2.07834e+06	1.08633e+06	1.91656	0.00801827	0.957832	2.42259	1.27655	down
MWS201465	Glu-Phe	Amino acids and derivatives	Amino acids and derivatives	C14H18N2O5	1	20556-22-3	136899	203250	209158	224861	389360	1.61395e+06	1.43191	0.329694	0.957832	0.246528	-2.02017	up
Hmtn001302	Glucosyloxybenzoic acid	Phenolic acids	Phenolic acids	C13H16O8	3	-	1.78779e+06	919137	541248	980383	210491	408802	1.25403	0.287349	0.957832	2.03052	1.02185	down
MW0150330	Gly-Asp-Ser	Amino acids and derivatives	Amino acids and derivatives	C9H15N3O7	3	-	601168	288414	176871	239577	106566	103408	1.47713	0.241969	0.957832	2.37226	1.24626	down
mws5041	Gly-Ile*	Amino acids and derivatives	Amino acids and derivatives	C8H16N2O3	3	19461-38-2	205288	201396	248037	284506	363117	1.10713e+06	1.50192	0.29655	0.957832	0.373113	-1.42232	up
MWS4296	Gly-Phe	Amino acids and derivatives	Amino acids and derivatives	C11H14N2O3	1	3321-03-7	343012	505765	542630	570365	751284	1.66532e+06	1.50379	0.255035	0.957832	0.465826	-1.10214	up
MWS20645	Gly-Tyr*	Amino acids and derivatives	Amino acids and derivatives	C11H14N2O4	3	658-79-7	121559	173713	196782	210170	282781	760531	1.50493	0.278357	0.957832	0.392549	-1.34905	up
MWSHY0049	Hesperetin	Flavonoids	Flavanones	C16H14O6	3	520-33-2	230898	933611	307847	350876	174276	176258	1.20546	0.368028	0.957832	2.09914	1.0698	down
MWSHY0116	Hesperetin-7-O-rutinoside (Hesperidin)	Flavonoids	Flavanones	C28H34O15	1	520-26-3	26227.9	38029.5	11350.9	48401.5	45457.6	78456.4	1.59187	0.074921	0.957832	0.438778	-1.18844	up
Hamp011640	Hexadecanamide	Alkaloids	Alkaloids	C16H33NO	1	629-54-9	358608	585080	1.87483e+06	214708	662753	257705	1.1679	0.357493	0.957832	2.48291	1.31203	down
MW0150999	His-Leu-Thr	Amino acids and derivatives	Amino acids and derivatives	C16H27N5O5	3	-	3.15795e+06	4.05625e+06	2.88404e+06	2.35148e+06	1.4039e+06	935348	1.80649	0.031172	0.957832	2.15281	1.10622	down
Lmyn002435	Hydrangeifolin I	Phenolic acids	Phenolic acids	C19H28O10	3	-	994530	221255	689783	2.0475e+06	2.38129e+06	812452	1.56517	0.13048	0.957832	0.363572	-1.45969	up
MWS201398	Hyp-Ser	Amino acids and derivatives	Amino acids and derivatives	C8H14N2O5	3	-	178840	308632	300880	212452	388461	1.14592e+06	1.03855	0.380629	0.957832	0.451304	-1.14783	up
Zbqp003125	Ile-Phe	Amino acids and derivatives	Amino acids and derivatives	C15H22N2O3	1	-	149527	300227	116069	245669	488529	564323	1.57502	0.109683	0.957832	0.435744	-1.19845	up
Zbqp003165	Ile-Trp	Amino acids and derivatives	Amino acids and derivatives	C17H23N3O3	1	13589-06-5	135479	292280	250963	265303	295183	1.33559e+06	1.21563	0.367923	0.957832	0.357962	-1.48212	up
MW0151636	Ile-Tyr-Val	Amino acids and derivatives	Amino acids and derivatives	C20H31N3O5	3	-	453861	584508	1.01218e+06	112534	453089	173986	1.66873	0.105793	0.957832	2.77247	1.47117	down
Lasp002993	Isobavachalcone glucoside	Flavonoids	Chalcones	C26H30O9	3	-	37409.3	129330	142254	277336	274950	199935	1.65906	0.0265031	0.957832	0.410775	-1.28358	up
Li512111	Isorhamnetin-3-O-(6''-acetylglucoside)	Flavonoids	Flavonols	C24H24O13	3	-	68240.5	72463.4	132161	411616	387695	171807	1.93034	0.083745	0.957832	0.28098	-1.83146	up
Lmbp002592	Kaempferol-3,7-O-diglucoside	Flavonoids	Flavonols	C27H30O16	3	25615-14-9	505151	417851	467779	625334	734765	1.7039e+06	1.6096	0.244767	0.957832	0.45391	-1.13952	up
Zbdp010681	Karanjachromene	Flavonoids	Other Flavonoids	C21H18O4	3	38070-93-8	57278.2	96320.7	84532.8	13965.6	3429.44	26296.8	1.85387	0.014448	0.957832	5.45026	2.44633	down
pme2679	L-Allo-isoleucine	Amino acids and derivatives	Amino acids and derivatives	C6H13NO2	3	1509-34-8	1.12132e+06	1.15205e+06	685867	1.09231e+06	1.38136e+06	4.7383e+06	1.24008	0.349152	0.957832	0.410323	-1.28517	up
Lmcp000282	L-Carnitine	Alkaloids	Alkaloids	C7H15NO3	3	541-15-1	1.4018e+06	9.72152e+06	2.31534e+06	603054	1.34408e+06	1.66346e+06	1.42255	0.339307	0.957832	3.722	1.89608	down
pme2890	L-Homocystine	Amino acids and derivatives	Amino acids and derivatives	C8H16N2O4S2	3	626-72-2	14067.3	19814.5	11920.9	22256.2	35615.2	52533.4	1.76505	0.124968	0.957832	0.414861	-1.2693	up
pme0026	L-Lysine	Amino acids and derivatives	Amino acids and derivatives	C6H14N2O2	1	56-87-1	4.93585e+06	4.03619e+06	4.71579e+06	3.88782e+06	5.73956e+06	1.83792e+07	1.00413	0.404549	0.957832	0.488735	-1.03288	up
mws0282	L-Tryptophan	Amino acids and derivatives	Amino acids and derivatives	C11H12N2O2	1	73-22-3	3.71006e+06	3.64115e+06	2.437e+06	1.07949e+07	1.01913e+07	1.00078e+07	2.11243	0.000472636	0.748383	0.31581	-1.66287	up
mws0250	L-Tyrosine*	Amino acids and derivatives	Amino acids and derivatives	C9H11NO3	1	60-18-4	4.05867e+06	7.30274e+06	7.14252e+06	5.95084e+06	1.05704e+07	2.90249e+07	1.25457	0.328715	0.957832	0.406268	-1.2995	up
Zmdp002216	L-γ-Glutamyl-L-leucine	Amino acids and derivatives	Amino acids and derivatives	C11H20N2O5	1	2566-39-4	107368	141028	154418	154198	249828	838182	1.4036	0.320727	0.957832	0.324273	-1.62472	up
Lcsp001861	Leu-Pro	Amino acids and derivatives	Amino acids and derivatives	C11H20N2O3	1	-	417961	523360	649860	693856	1.11714e+06	3.50357e+06	1.53145	0.291369	0.957832	0.2994	-1.73985	up
Lcsp003035	Leu-Trp	Amino acids and derivatives	Amino acids and derivatives	C17H23N3O3	3	5156-22-9	34986	19189.1	61678.7	44525.9	45648.4	205398	1.20243	0.379264	0.957832	0.391965	-1.3512	up
pmp000354	Licoflavanone	Flavonoids	Flavanones	C20H20O5	3	119240-82-3	9954.29	6610.29	6665.33	12747.2	25254.3	9446.79	1.55428	0.231945	0.957832	0.489584	-1.03037	up
Hmcn002743	Lirioresinol A	Lignans and Coumarins	Lignans	C22H26O8	3	-	36080	22787.6	23291.2	78446.3	38816.4	69251	1.835	0.087218	0.957832	0.440498	-1.18279	up
Hmpp002612	Luteolin-7-O-gentiobioside	Flavonoids	Flavones	C27H30O16	3	-	493319	472471	548019	718370	714082	2.48627e+06	1.47586	0.30713	0.957832	0.386302	-1.3722	up
Lmhp008833	LysoPC 16:1(2n isomer)*	Lipids	LPC	C24H48NO7P	3	-	9836.24	46791	71942.4	301542	146703	27789.5	1.20666	0.279181	0.957832	0.270085	-1.88852	up
Lmhp008763	LysoPE 16:1(2n isomer)*	Lipids	LPE	C21H42NO7P	3	-	38998.8	43215.4	44356.3	132550	80297.3	46721.5	1.59161	0.217414	0.957832	0.487618	-1.03618	up
pmb0856	LysoPE 18:1(2n isomer)*	Lipids	LPE	C23H46NO7P	3	-	79332.1	107716	129592	452256	309625	93605.6	1.41646	0.225374	0.957832	0.370128	-1.4339	up
Hmyn007168	LysoPG 16:0	Lipids	Glycerol ester	C22H45O9P	3	-	65011.2	43358.9	42381.6	1.73262e+06	2.19979e+06	1.49164e+06	2.17671	0.013612	0.957832	0.0277932	-5.16913	up
Lagp003275	Malonyl roseoside	Others	Ketone compounds	C22H32O11	1	-	709950	3.33968e+06	1.01877e+06	1.83142e+06	225883	282094	1.17594	0.415734	0.957832	2.16654	1.11539	down
MW0153525	Met-Cys-His	Amino acids and derivatives	Amino acids and derivatives	C14H23N5O4S2	3	-	608242	1.89386e+06	588377	475313	328192	257956	1.67061	0.256369	0.957832	2.91153	1.54178	down
MW0153581	Met-Ile-His	Amino acids and derivatives	Amino acids and derivatives	C17H29N5O4S1	3	-	3.61609e+06	4.29933e+06	4.67141e+06	2.51127e+06	2.67608e+06	556974	1.49672	0.0608008	0.957832	2.19118	1.13171	down
pmb0818	Methoxyindoleacetic acid	Alkaloids	Plumerane	C11H11NO3	3	3471-31-6	1.10272e+06	875000	732417	2.59875e+06	2.07516e+06	1.76353e+06	2.04391	0.0224434	0.957832	0.420996	-1.24812	up
zjxp121705	N,N-Dimethyltryptamine	Alkaloids	Alkaloids	C12H16N2	3	-	1.02137e+06	755694	712417	2.63646e+06	2.21569e+06	1.67666e+06	2.06207	0.0292915	0.957832	0.381306	-1.39098	up
Wayn002636	N-(1-Deoxy-1-fructosyl)Tryptophan	Amino acids and derivatives	Amino acids and derivatives	C17H22N2O7	3	-	65845.7	42893.4	24014.6	148755	146999	127825	1.95562	0.0052222	0.957832	0.31341	-1.67388	up
Zahp014087	N-(12-methyltetradecyl)propionamide	Alkaloids	Alkaloids	C18H37NO	2	-	297882	421760	1.41313e+06	178458	472164	257130	1.13721	0.367109	0.957832	2.34951	1.23236	down
MWStz070	N-(2-Hydroxy-4-methoxyphenyl)acetamide	Alkaloids	Phenolamine	C9H11NO3	1	58469-06-0	2.35461e+06	9.79047e+06	4.64161e+06	7.19164e+06	1.2912e+07	2.07621e+07	1.45546	0.16885	0.957832	0.410777	-1.28357	up
pmb2591	N-Acetyl-L-Tryptophan	Amino acids and derivatives	Amino acids and derivatives	C13H14N2O3	1	1218-34-4	1.87036e+06	5.79731e+06	7.37955e+06	8.30382e+06	1.1741e+07	1.11102e+07	1.54256	0.0608575	0.957832	0.482979	-1.04997	up
Hmsp002469	N-Formylcytisine	Alkaloids	Quinorisidine alkaloids	C12H14N2O2	3	53007-06-0	205071	329160	679986	2521.52	444947	113534	1.15791	0.326186	0.957832	2.16437	1.11395	down
HJKP000649	N-benzylformamide	Alkaloids	Alkaloids	C8H9NO	3	6343-54-0	138250	247307	199439	145752	337988	927602	1.04747	0.362043	0.957832	0.414497	-1.27057	up
Lmbn005454	Naringenin-5-methyl ether	Flavonoids	Flavones	C16H14O5	3	61823-56-1	50488.2	50511.9	39098.8	86542.8	66343.2	410640	1.46095	0.333193	0.957832	0.248611	-2.00804	up
mws0704	O-Phosphorylethanolamine	Alkaloids	Alkaloids	C2H8NO4P	3	1071-23-4	80362.5	53887.2	73959.6	87035.5	106608	226761	1.54998	0.244496	0.957832	0.49526	-1.01374	up
Zahp013600	Octadec-2-enamide*	Alkaloids	Alkaloids	C18H35NO	1	-	1.23527e+06	2.63491e+06	8.69707e+06	696944	2.45676e+06	1.092e+06	1.18907	0.349195	0.957832	2.95999	1.56559	down
Wccp011838	Octadec-8-enamide*	Alkaloids	Alkaloids	C18H35NO	1	-	1.29815e+06	2.66032e+06	8.92341e+06	664008	2.60785e+06	1.0808e+06	1.19892	0.349453	0.957832	2.95954	1.56537	down
Zahp012577	Octadecadienamide	Alkaloids	Alkaloids	C18H33NO	1	-	309991	618844	2.47959e+06	207359	662873	293792	1.0718	0.38497	0.957832	2.92814	1.54998	down
YC512118	Oleamide (9-Octadecenamide)	Lipids	Free fatty acids	C18H35NO	1	301-02-0	59978.2	116612	317021	29854.7	105970	45493.8	1.28534	0.312379	0.957832	2.72235	1.44485	down
pmn001505	Oleanolic acid-3-O-xylosyl(1→3)glucuronide	Terpenoids	Triterpene Saponin	C41H64O13	3	-	962095	1.3789e+06	2.78395e+06	1.36823e+06	505687	307812	1.4123	0.216136	0.957832	2.34903	1.23207	down
pmf0395	Oleic acid	Lipids	Free fatty acids	C18H34O2	3	112-80-1	44562	73098.9	237461	21814	66120.3	28712.7	1.35248	0.31582	0.957832	3.04442	1.60617	down
MW0155139	Phe-Asp-Tyr	Amino acids and derivatives	Amino acids and derivatives	C22H25N3O7	3	-	1.76738e+06	7.19426e+06	3.60893e+06	1.00096e+06	2.74304e+06	1.53425e+06	1.40291	0.263096	0.957832	2.38158	1.25192	down
MWS201478	Phe-Ser	Amino acids and derivatives	Amino acids and derivatives	C12H16N2O4	1	16053-39-7	127916	173447	147528	171395	318124	1.14684e+06	1.41232	0.322193	0.957832	0.274322	-1.86606	up
MWS201442	Phe-Thr	Amino acids and derivatives	Amino acids and derivatives	C13H18N2O4	1	51352-44-4	87995.5	90493.1	114159	140866	277510	1.06979e+06	1.58454	0.302546	0.957832	0.19665	-2.34629	up
mws2125	Phosphoenolpyruvate	Organic acids	Organic acids	C3H5O6P	3	138-08-9	542774	510656	399235	588754	598845	1.76183e+06	1.30786	0.328177	0.957832	0.492524	-1.02173	up
MWSHY0124	Pinocembrin (Dihydrochrysin)	Flavonoids	Flavanones	C15H12O4	3	480-39-7	1233.99	6097.09	5073.68	45251.5	11087.2	67206.4	1.82069	0.150271	0.957832	0.100407	-3.31607	up
Rfmb25702	Pinoresinol-4-O-(6''-acetyl)glucoside	Lignans and Coumarins	Lignans	C28H34O12	3	-	13041.3	39948.9	364705	158710	682003	599357	1.48816	0.168695	0.957832	0.290052	-1.78562	up
mws0791	Poncirin (Isosakuranetin-7-O-neohesperidoside)	Flavonoids	Flavanones	C28H34O14	3	14941-08-3	17669.2	28065.9	14755.4	64752.6	26771.5	66427.7	1.70429	0.118427	0.957832	0.382968	-1.3847	up
Zbdp008448	Pongapin	Flavonoids	Other Flavonoids	C19H12O6	3	481-99-2	94116.4	118266	231755	670678	273115	119263	1.20186	0.335467	0.957832	0.417794	-1.25914	up
MW0155791	Pro-Asn-Asn	Amino acids and derivatives	Amino acids and derivatives	C13H21N5O6	3	-	1051050	1.41553e+06	903753	410899	294753	452644	2.08675	0.030929	0.957832	2.90973	1.54089	down
MWS201415	Pro-Asp	Amino acids and derivatives	Amino acids and derivatives	C9H14N2O5	3	85227-98-1	1.05538e+07	1.60783e+07	7.09092e+06	1.27066e+07	2.2881e+07	4.62755e+07	1.4235	0.243859	0.957832	0.411943	-1.27948	up
Lmhp001461	Pro-Leu	Amino acids and derivatives	Amino acids and derivatives	C11H20N2O3	3	52899-07-7	292583	415401	202510	337794	622004	2.05119e+06	1.36645	0.316995	0.957832	0.302391	-1.72551	up
pmn001644	Quercetin-3-O-(2''-O-acetyl)glucuronide	Flavonoids	Flavonols	C23H20O14	3	-	23453.3	57064.5	56049.7	151280	129106	46712.8	1.45359	0.174945	0.957832	0.417511	-1.26011	up
pmn001583	Quercetin-3-O-robinobioside	Flavonoids	Flavonols	C27H30O16	1	52525-35-6	7380.25	20783.7	16648.3	4184.35	6248.36	9370.86	1.56949	0.159269	0.957832	2.26284	1.17813	down
Ladp010319	Rhynchospermin	Flavonoids	Flavonols	C22H22O7	3	-	456697	2.04964e+06	1.21244e+06	272432	394410	249890	1.78132	0.178331	0.957832	4.05655	2.02025	down
Lssp210104	Ritzisophorone G	Others	Others	C20H20O6	3	-	61932.8	47086.4	57097.2	57326.6	146290	175475	1.55775	0.182078	0.957832	0.438195	-1.19035	up
Ymmg000006	Rugosic acid A	Others	Others	C15H22O5	3	-	270480	718752	1.48733e+06	1.52122e+06	1.81314e+06	2.04953e+06	1.5555	0.0961063	0.957832	0.459995	-1.12031	up
Zmdp000972	S-Methyl-L-cysteine	Amino acids and derivatives	Amino acids and derivatives	C4H9NO2S	3	1187-84-4	116781	211407	212738	137729	286801	1.05589e+06	1.03511	0.38575	0.957832	0.365387	-1.4525	up
MW0156651	Ser-Arg-Ser	Amino acids and derivatives	Amino acids and derivatives	C12H24N6O6	3	-	76453.2	74506.1	99121.7	34111.9	14191.8	45275.7	1.80814	0.0128681	0.957832	2.67239	1.41813	down
pme3443	Sinapinaldehyde	Phenolic acids	Phenolic acids	C11H12O4	3	4206-58-0	122174	380933	382862	407261	993233	451791	1.37757	0.224057	0.957832	0.478311	-1.06398	up
Zmzp005934	Stearamide	Alkaloids	Alkaloids	C18H37NO	3	124-26-5	195287	277599	882636	113495	307618	167745	1.15378	0.359897	0.957832	2.30195	1.20286	down
MWS20152	Syringaresinol	Lignans and Coumarins	Lignans	C22H26O8	3	21453-71-4	5026.06	7684.04	8655.9	19990.5	10384	22195.2	1.82859	0.0926941	0.957832	0.406432	-1.29891	up
mws0027	Syringic acid	Phenolic acids	Phenolic acids	C9H10O5	2	530-57-4	279283	355932	163521	101466	108860	179280	1.73234	0.119896	0.957832	2.05011	1.0357	down
Zmxp005470	Tricin-7-O-(6''-O-malonyl)glucoside	Flavonoids	Flavones	C26H26O15	1	-	42642.2	67479.7	145116	398481	493317	121377	1.70353	0.143807	0.957832	0.251919	-1.98897	up
MW0158416	Tyr-Asp-Phe	Amino acids and derivatives	Amino acids and derivatives	C22H25N3O7	3	-	1.7448e+06	6.73533e+06	3.2646e+06	858761	2.62449e+06	1.45443e+06	1.41769	0.260607	0.957832	2.37859	1.25011	down
MW0158417	Tyr-Asp-Ser	Amino acids and derivatives	Amino acids and derivatives	C16H21N3O8	3	-	4.04831e+06	4.3908e+06	5.56069e+06	1.88805e+06	2.23774e+06	1.3995e+06	2.0472	0.0116796	0.957832	2.53377	1.34128	down
MWS201479	Tyr-Gly*	Amino acids and derivatives	Amino acids and derivatives	C11H14N2O4	3	673-08-5	82846.3	101410	105702	247502	306473	665131	1.98023	0.140549	0.957832	0.237845	-2.07191	up
MW0158648	Tyr-Tyr-Gln	Amino acids and derivatives	Amino acids and derivatives	C23H28N4O7	3	-	828277	2.96864e+06	948871	1.49374e+06	173178	232944	1.35752	0.321747	0.957832	2.49797	1.32075	down
Lmhp001670	Val-Leu	Amino acids and derivatives	Amino acids and derivatives	C11H22N2O3	1	3989-97-7	234614	214052	158868	173940	281911	1.14957e+06	1.04706	0.394072	0.957832	0.378425	-1.40192	up
Lmhp002001	Val-Phe	Amino acids and derivatives	Amino acids and derivatives	C14H20N2O3	1	3918-92-1	157623	5617.63	6027.65	123033	263916	1.12081e+06	1.65169	0.287483	0.957832	0.112265	-3.15503	up
MWS201400	Val-Trp	Amino acids and derivatives	Amino acids and derivatives	C16H21N3O3	1	24587-37-9	56357.6	26147.8	44544.9	29685.9	72771.1	267146	1.03513	0.383622	0.957832	0.343748	-1.54058	up
Zjgp101310	glycyrrhetic acid monoglucuronide	Terpenoids	Triterpene Saponin	C36H54O10	1	34096-83-8	7.67394e+07	6.65883e+06	2.79945e+07	8.30339e+07	8.32139e+07	6.63218e+07	1.42449	0.184482	0.957832	0.478965	-1.06201	up
Smcp001137	naphthisoxazol A	Alkaloids	Alkaloids	C11H9NO2	3	-	8.53779e+06	6.50429e+06	7.17106e+06	2.00758e+07	1.70015e+07	1.41012e+07	2.10036	0.0210785	0.957832	0.434033	-1.20412	up
Zjgp101326	uralsaponin V	Terpenoids	Triterpene Saponin	C42H62O15	1	1616062-87-3	781951	608484	810612	16131.9	604551	462207	1.18355	0.160031	0.957832	2.03257	1.0233	down
Zjgp101442	yunganoside N1	Terpenoids	Triterpene Saponin	C42H64O14	1	-	412536	404055	565094	297542	99609.5	58415.5	1.73736	0.0317252	0.957832	3.03289	1.60069	down
Wbmp002283	Α-hydroxyquinoline	Alkaloids	Alkaloids	C9H7NO	1	-	120377	111765	83187.2	256061	229295	211039	2.07258	0.00197197	0.957832	0.452802	-1.14305	up
pme3011	γ-Aminobutyric acid	Organic acids	Organic acids	C4H9NO2	3	56-12-2	1.19064e+06	2.22164e+06	1.29654e+06	1.56975e+06	3.37399e+06	5.32158e+06	1.38742	0.224049	0.957832	0.458711	-1.12434	up
