# Supplementary material for: Transcriptome and Metabolomics Analysis Reveal the Effects of Red and Blue Light on the Physiology and Primary Medicinal Components (Liquiritin and Glycyrrhizic Acid) of Glycyrrhiza uralensis Seedlings
Source: Int J Mol Sci. 2025 May 13;26(10):4641. doi: 10.3390/ijms26104641 (PMC12110894; doi:10.3390/ijms26104641)
Supplement: Supplementary file 1 [file ijms-26-04641-s001.zip › Table S2.xlsx]

## Sheet: All.sample.summary
Table S2 The details of transcriptome sequencing data
Sample	Raw Reads	Clean Reads	Clean Base(G)	Error Rate(%)	Q20(%)	Q30(%)	GC Content(%)
CK-1	44335390	43142410	6.47	0.03	97.87	93.65	45.14
CK-2	49047936	47406164	7.11	0.03	97.92	93.78	45.37
CK-3	48002182	46658816	7	0.03	97.69	93.29	45.33
R-1	48894884	47342010	7.1	0.03	97.82	93.53	45.11
R-2	48691428	47411912	7.11	0.03	97.82	93.51	45.07
R-3	46871834	45548134	6.83	0.03	97.83	93.53	45.26
B-1	48601222	47356060	7.1	0.03	97.84	93.58	44.86
B-2	47252780	46050912	6.91	0.03	97.82	93.54	44.91
B-3	49228802	47895950	7.18	0.03	97.69	93.2	45.08
R2B1-1	54642720	52725222	7.91	0.03	97.94	93.79	45.31
R2B1-2	50270376	48803838	7.32	0.03	97.71	93.27	45.32
R2B1-3	53213498	51707944	7.76	0.03	97.69	93.24	45.27
R4B1-1	51356882	49848218	7.48	0.03	97.75	93.37	45.23
R4B1-2	49791668	48463766	7.27	0.03	97.75	93.34	45.34
R4B1-3	50971438	49555914	7.43	0.03	97.67	93.2	45.23
